# Supplementary material for: Relevance of the antibody Fc fragment and epitope valency in protection against malaria sporozoites
Source: EMBO Rep. 2026 Apr 27;27(12):3340–58. doi: 10.1038/s44319-026-00788-3 (PMC13303866; doi:10.1038/s44319-026-00788-3)
Supplement: Supplementary file 2 — Source data Fig. 1 [file 44319_2026_788_MOESM2_ESM.zip]

Archive with 30 entries (29 files):
-  IVIS Images Figure 1D/
-  IVIS Images Figure 1D/.DS_Store
- __MACOSX/ IVIS Images Figure 1D/._.DS_Store
-  IVIS Images Figure 1D/AB317 666 nmolar.tif
- __MACOSX/ IVIS Images Figure 1D/._AB317 666 nmolar.tif
-  IVIS Images Figure 1D/317Fab 222 nmolar.tif
-  IVIS Images Figure 1D/317Fab 74 nmolar.tif
-  IVIS Images Figure 1D/Naive.tif
- __MACOSX/ IVIS Images Figure 1D/._Naive.tif
-  IVIS Images Figure 1D/317Fab 666 nmolar.tif
- __MACOSX/ IVIS Images Figure 1D/._317Fab 666 nmolar.tif
-  IVIS Images Figure 1D/AB317 74 nmolar.tif
-  IVIS Images Figure 1D/AB317 222 nmolar.tif
- __MACOSX/ IVIS Images Figure 1D/._AB317 222 nmolar.tif
-  IVIS Images Figure 1D/Human Fab 666 nmolar.tif
- __MACOSX/ IVIS Images Figure 1D/._Human Fab 666 nmolar.tif
- Figure 1A.xlsx
- __MACOSX/._Figure 1A.xlsx
- Figure 1B.xlsx
- __MACOSX/._Figure 1B.xlsx
- Figure 1C.xlsx
- __MACOSX/._Figure 1C.xlsx
- Figure 1E.xlsx
- __MACOSX/._Figure 1E.xlsx
- Figure 1F.xlsx
- __MACOSX/._Figure 1F.xlsx
- Figure 1G.xlsx
- __MACOSX/._Figure 1G.xlsx
- Figure 1H.xlsx
- __MACOSX/._Figure 1H.xlsx
