# Supplementary material for: Relevance of the antibody Fc fragment and epitope valency in protection against malaria sporozoites
Source: EMBO Rep. 2026 Apr 27;27(12):3340–58. doi: 10.1038/s44319-026-00788-3 (PMC13303866; doi:10.1038/s44319-026-00788-3)
Supplement: Supplementary file 2 — Source data Fig. 1 [file 44319_2026_788_MOESM2_ESM.zip › Figure 1A.xlsx]

## Sheet: 1A
Exp1								Exp2	Motile	Non-Motile			Motile	Non-Motile
		317Fab 50 μg/mL	317Fab 25 μg/mL	317Fab 12.5 μg/mL	mAb317 25 μg/mL			Naïve	39	5	44	100	88.6364	11.3636
	Motile	10.1695	17.6471	54.5455	11.4333			Human Fab	30	3	33		90.9091	9.09091
	Non-Motile	89.8305	82.3529	45.4545	89.67			317Fab-50ug	4	25	29		13.7931	86.2069
								317 Fab-25ug	14	25	39		35.8974	64.1026
								317Fab-12.5ug	15	16	31		48.3871	51.6129
								mAb317 25ug	4	43	47		8.51064	91.4894
