# Supplementary material for: Relevance of the antibody Fc fragment and epitope valency in protection against malaria sporozoites
Source: EMBO Rep. 2026 Apr 27;27(12):3340–58. doi: 10.1038/s44319-026-00788-3 (PMC13303866; doi:10.1038/s44319-026-00788-3)
Supplement: Supplementary file 2 — Source data Fig. 1 [file 44319_2026_788_MOESM2_ESM.zip › Figure 1B.xlsx]

## Sheet: Sheet1
		mAb317			317 Fab			Human Fab
		666 nmoles	222 nmoles	74 nmoles	666 nmoles	222 nmoles	74 nmoles	666 nmoles	Naïve	NNI
		128900	179700	217100	138600	476100	5406000	8440000	10090000	135600
		167000	184800	376700	138400	190900	3745000	10680000	11280000	132600
		136500	424400	543300	116800	317200	2826000	9264000	10560000	136000
		119500	160700	403500	101900	785900	1112000	12320000	9471000	134800
		108700	196500	3013000	128600	202900	2770000	9949000	13270000	121900
		666 nmoles	222 nmoles	74 nmoles	666 nmoles	222 nmoles	74 nmoles	666 nmoles
	Percent Inhibition	98.7963	98.0328	94.8633	98.8578	96.8619	74.0946	7.48881
