# Supplementary material for: Relevance of the antibody Fc fragment and epitope valency in protection against malaria sporozoites
Source: EMBO Rep. 2026 Apr 27;27(12):3340–58. doi: 10.1038/s44319-026-00788-3 (PMC13303866; doi:10.1038/s44319-026-00788-3)
Supplement: Supplementary file 2 — Source data Fig. 1 [file 44319_2026_788_MOESM2_ESM.zip › Figure 1C.xlsx]

## Sheet: Figure 1C
	mAb317	mAb317	mAb317	317Fab	317Fab	317Fab	Human Fab
	666 nmoles	222 nmoles	74 nmoles	666 nmoles	222 nmoles	74 nmoles	666 nmoles	Naïve	NNI
	128900	179700	217100	138600	476100	5406000	8440000	10090000	135600
	167000	184800	376700	138400	190900	3745000	10680000	11280000	132600
	136500	424400	543300	116800	317200	2826000	9264000	10560000	136000
	119500	160700	403500	101900	785900	1112000	12320000	9471000	134800
	108700	196500	3013000	128600	202900	2770000	9949000	13270000	121900
								1.08599e+07
	1.18693	1.65471	1.9991	1.27625	4.38401	49.7794	77.717	100
	1.53777	1.70167	3.46872	1.27441	1.75784	34.4846	98.3434
	1.25692	3.90795	5.0028	1.07552	2.92083	26.0223	85.3046
	1.10038	1.47975	3.7155	0.938314	7.23671	10.2395	113.445
	1.00093	1.80941	27.7442	1.18417	1.86834	25.5067	91.6122
	98.8131	98.3453	98.0009	98.7237	95.616	50.2206	22.283
	98.4622	98.2983	96.5313	98.7256	98.2422	65.5154	1.65664
	98.7431	96.092	94.9972	98.9245	97.0792	73.9777	14.6954
	98.8996	98.5202	96.2845	99.0617	92.7633	89.7605	-13.4448
	98.9991	98.1906	72.2558	98.8158	98.1317	74.4933	8.38781
