# Supplementary material for: Relevance of the antibody Fc fragment and epitope valency in protection against malaria sporozoites
Source: EMBO Rep. 2026 Apr 27;27(12):3340–58. doi: 10.1038/s44319-026-00788-3 (PMC13303866; doi:10.1038/s44319-026-00788-3)
Supplement: Supplementary file 2 — Source data Fig. 1 [file 44319_2026_788_MOESM2_ESM.zip › Figure 1E.xlsx]

## Sheet: Fig 1E
		mAb311 100 μg	mAb311 30 μg	mAb311 10 μg	311Fab 75 μg	311Fab 25 μg	311Fab 8 μg	Naive
		666 nmolar	200 nmolar	70 nmolar	1500 nmolar	500 nmolar	160 nmolar
		416600	939500	2958000	114100	473400	4077000	15940000
		396300	2011000	2688000	113300	724300	1012000	11030000
		659900	827000	1773000	218100	336800	2689000	12000000
		216300	1840000	2475000	151800	294100	1537000	7750000
		mAb311 100 μg	mAb311 30 μg	mAb311 10 μg	311Fab 75 μg	311Fab 25 μg	311Fab 8 μg
		666 nmolar	200 nmolar	70 nmolar	1500 nmolar	500 nmolar	160 nmolar
	Percent Inhibition	96.5352	88.4848	78.5073	98.728	96.2036	82.0295
