# Supplementary material for: Relevance of the antibody Fc fragment and epitope valency in protection against malaria sporozoites
Source: EMBO Rep. 2026 Apr 27;27(12):3340–58. doi: 10.1038/s44319-026-00788-3 (PMC13303866; doi:10.1038/s44319-026-00788-3)
Supplement: Supplementary file 2 — Source data Fig. 1 [file 44319_2026_788_MOESM2_ESM.zip › Figure 1F.xlsx]

## Sheet: Figure 1F
	mAb311 100 μg	mAb311 30 μg	mAb311 10 μg	311Fab 75 μg	311Fab 25 μg	311Fab 8 μg	Naive
	416600	939500	2958000	114100	473400	4077000	15940000
	396300	2011000	2688000	113300	724300	1012000	11030000
	659900	827000	1773000	218100	336800	2689000	12000000
	216300	1840000	2475000	151800	294100	1537000	7750000
							1.1308e+07
							100
	3.68411	8.30826			4.18641	36.054
	3.50459	17.7838			6.40519	8.9494
	5.83568	7.31339			2.97842	23.7796
	1.9128	16.2716			2.60081	13.5921
	96.3159	91.6917			95.8136	63.946
	96.4954	82.2162			93.5948	91.0506
	94.1643	92.6866			97.3992	76.2204
	98.0872	83.7284			97.3992	86.4079
