# Supplementary material for: Relevance of the antibody Fc fragment and epitope valency in protection against malaria sporozoites
Source: EMBO Rep. 2026 Apr 27;27(12):3340–58. doi: 10.1038/s44319-026-00788-3 (PMC13303866; doi:10.1038/s44319-026-00788-3)
Supplement: Supplementary file 2 — Source data Fig. 1 [file 44319_2026_788_MOESM2_ESM.zip › Figure 1H.xlsx]

## Sheet: Fig 1H
			mAb317 300 μg	mAb317 100 μg	mAb317 LALA 300 μg	mAb317 LALA 100 μg	mAb317 KA 300 μg	mAb317 KA 100 μg	Naive Infected		100	100	100	100	100	100	100	100	100	100
			326900	3569000	413600	346700	563100	3307000	32290000
			465300	1656000	202500	893700	266600	4253000	15080000
			338400	1362000	356500	1219000	367300	5578000	20990000
			204000	3298000	218800	527900	265500	3884000	22100000
			355000	3599000	411300	1901000	269200	3215000	22870000
									2.20104e+07
									100
			1.48521	16.2151	1.87911	1.57516	2.55834	15.0247
			2.114	7.52371	0.920019	4.06035	1.21125	19.3227
			1.53745	6.18798	1.61969	5.53829	1.66876	25.3426
			0.926834	14.9838	0.994075	2.39841	1.20625	17.6462
			1.61287	16.3514	1.86866	8.63682	1.22306	14.6067
			98.5148	83.7849	98.1209	98.4248	97.4417	84.9753
			97.886	92.4763	99.08	95.9396	98.7888	80.6773
			98.4625	93.812	98.3803	94.4617	98.3312	74.6574
			98.3871	83.6486	98.1313	91.3632	98.7769	85.3933
			98.3871	83.6486	98.1313	91.3632	98.7769	85.3933
