# Supplementary material for: Relevance of the antibody Fc fragment and epitope valency in protection against malaria sporozoites
Source: EMBO Rep. 2026 Apr 27;27(12):3340–58. doi: 10.1038/s44319-026-00788-3 (PMC13303866; doi:10.1038/s44319-026-00788-3)
Supplement: Supplementary file 3 — Source data Fig. 2 [file 44319_2026_788_MOESM3_ESM.zip]

Archive with 17 entries (16 files):
- Figure 2/
- Figure 2/.DS_Store
- __MACOSX/Figure 2/._.DS_Store
- Figure 2/2Bb.tiff
- __MACOSX/Figure 2/._2Bb.tiff
- Figure 2/2Ab.tiff
- __MACOSX/Figure 2/._2Ab.tiff
- Figure 2/2Cb.tiff
- __MACOSX/Figure 2/._2Cb.tiff
- Figure 2/2Ca.tiff
- __MACOSX/Figure 2/._2Ca.tiff
- Figure 2/2Aa.tiff
- __MACOSX/Figure 2/._2Aa.tiff
- Figure 2/2Ba.tiff
- __MACOSX/Figure 2/._2Ba.tiff
- Figure 2/2Bc Bd.tiff
- __MACOSX/Figure 2/._2Bc Bd.tiff
