# Supplementary material for: Relevance of the antibody Fc fragment and epitope valency in protection against malaria sporozoites
Source: EMBO Rep. 2026 Apr 27;27(12):3340–58. doi: 10.1038/s44319-026-00788-3 (PMC13303866; doi:10.1038/s44319-026-00788-3)
Supplement: Supplementary file 4 — Source data Fig. 3 [file 44319_2026_788_MOESM4_ESM.zip]

Archive with 10 entries (10 files):
- Figure 3A-B.2.xlsx
- __MACOSX/._Figure 3A-B.2.xlsx
- Figure 3A-B.3.xlsx
- __MACOSX/._Figure 3A-B.3.xlsx
- Figure 3A-B.4.xlsx
- __MACOSX/._Figure 3A-B.4.xlsx
- Figure 3A-B.5.xlsx
- __MACOSX/._Figure 3A-B.5.xlsx
- Figure 3A-B.xlsx
- __MACOSX/._Figure 3A-B.xlsx
