# Supplementary material for: Relevance of the antibody Fc fragment and epitope valency in protection against malaria sporozoites
Source: EMBO Rep. 2026 Apr 27;27(12):3340–58. doi: 10.1038/s44319-026-00788-3 (PMC13303866; doi:10.1038/s44319-026-00788-3)
Supplement: Supplementary file 4 — Source data Fig. 3 [file 44319_2026_788_MOESM4_ESM.zip › Figure 3A-B.2.xlsx]

## Sheet: mAb solutions
	Cytotoxicity in Solution 317 Fab 25/04/2023	Week 13-16 d25							0.2mg/mL MEASURED CONC (ug/mL)	volume to have 200 ug/mL in 20 uL reaction	PBS	volume to have 200 ug/mL in 20 uL reaction	PBS
	Non-fluorescent			concentration (mg/mL)		volume of 1 mg/mL for 25 uL 250 ug/mL	PBS
	in PBS	Zavala	317 Z	5		2	48		0.201
			317 Fab	1		3	22		0.13
			317 NIH	13.4		0.746269	49.2537		0.192
			control Fab	0.6		6.66667	13.3333
	no. sample	20	100	volume needed with 3K spz/ul
	no. SPZ	240000				3000	spz/ul
	no.approx. Mosquitoes	12
				Volumes in mL$
				SPZ 3k spz/ul	FCS	PBS	mAb
		Control#	1	4	1	5	-	Concentration of mAb (mg/mL)*	mAb	PBS
			2	4	1	5	-
		mAb	3	4	1		5	6	2 (60)	18
			4	4	1		5	20	2 (200)	18
			5	4	1		5	60	3 (200)	7
			6	4	1		5	200
		molecular weight	100 ug/ml of IgG	1.2mM of IgG
	Fab	50000		66ug/ml
	IgG	150000	666 mM

## Sheet: raw results
													Experiment Name:	MAB014.02_20230425_Cytotoxicity in suspension_PbPf_317Fab
													Tube Name:	Sample ID:	Volume(?L):	All Events	P2_SPZ Events	Q2-UR Events	Q2-UL_PI+GFPneg Events	Q2-LL Events	Q2-LR_GFP+ PI neg Events	All Events Mean FSC-Width	P2_SPZ Mean FSC-Width	Q2-UR Mean FSC-Width	Q2-UL_PI+GFPneg Mean FSC-Width	Q2-LL Mean FSC-Width	Q2-LR_GFP+ PI neg Mean FSC-Width
													03-PBS-E4		150	80622	2456	50	291	257	1858	890.7	1245.5	1270.9	1328.2	1370	1214.6
													03-3-A4	317 Zavala	110.5	68315	3821	177	988	217	2439	903.2	1273.2	1378.8	1306.5	1345.2	1245.7
													03-10-B4	317 Zavala	114.8	73932	4007	100	2589	333	985	909.9	1337.6	1441.5	1353.7	1363.2	1275.9
													03-30-C4	317 Zavala	87.4	61113	4366	60	3398	277	631	925.4	1439.5	1739.7	1458	1378	1338.4
													03-100-D4	317 Zavala	88.6	57217	4722	42	3746	321	613	929.6	1496.8	1670.4	1519.4	1394.6	1400.4
													03-3-A5	317 Fab	83.1	66504	3804	41	310	278	3175	903.1	1254.3	1431.9	1378.6	1386.4	1228.3
													03-10-B5	317 Fab	110	70762	3799	23	298	297	3181	899.6	1246	1535.8	1360.8	1352.9	1223.2
													03-30-C5	317 Fab	150	91734	3613	40	452	387	2734	898.1	1251.9	1376.9	1334.7	1365.4	1220.3
													03-100-D5	317 Fab	150.1	90290	3632	14	521	419	2678	894.7	1261.7	1489.1	1346.3	1375.3	1226.3
													03-3-A6	317 NIH	95.1	73336	3949	127	397	304	3121	896.3	1268.9	1425.4	1329.4	1352	1246.7
													03-10-B6	317 NIH	80.6	66696	4279	86	2188	392	1613	904.3	1313.9	1433.7	1315.5	1385.3	1288.1
													03-30-C6	317 NIH	84.7	57586	4651	40	3491	326	794	923.3	1452.1	1632.6	1479.6	1360.8	1359.5
													03-100-D6	317 NIH	95.8	60089	4680	43	3534	351	752	924.1	1495.6	1804.3	1527	1348.2	1399.1
													03-3-A7	control Fab	114	74984	3597	43	301	276	2977	892.9	1251.9	1439.4	1350	1396.5	1225.8
													03-10-B7	control Fab	106.1	72567	3798	52	298	321	3127	894.6	1249.3	1345.2	1353	1366.4	1225.9
													03-30-C7	control Fab	110.9	67718	3927	51	293	287	3296	901.6	1256.8	1476.5	1379.5	1387.6	1231.1
													03-100-D7	control Fab	99.2	64087	3859	38	346	252	3223	902.2	1246.3	1467	1341.3	1341.7	1226
													03-PBS-E7		116.6	68501	3890	48	321	273	3248	898.2	1261.8	1375.7	1349.8	1358	1243.3

## Sheet: Figure 3A.2
		PbPf GFP- PI+	PbPf GFP+ Pi-	PbPf GFP+ Pi+	Viability (%)	real concentration
03-3-A1	317 Z	988	2439	177	67.6748	3
03-10-B1	317 Z	2589	985	100	26.81	10
03-30-C1	317 Z	3398	631	60	15.4316	30
03-100-D1	317 Z	3746	613	42	13.9287	100
03-3-A2	317 NIH	397	3121	127	85.6241
03-10-B2	317 NIH	2188	1613	86	41.4973
03-30-C2	317 NIH	3491	794	40	18.3584
03-100-D2	317 NIH	3534	752	43	17.3712
03-3-A3	317 Fab	310	3175	41	90.0454	2
03-10-B3	317 Fab	298	3181	23	90.8338	6
03-30-C3	317 Fab	452	2734	40	84.7489	20
03-100-D3	317 Fab	521	2678	14	83.3489	67
03-3-A3	control Fab	301	2977	43	89.6417	2
03-10-B3	control Fab	298	3127	52	89.9339	6
03-30-C3	control Fab	293	3296	51	90.5495	20
03-100-D3	control Fab	346	3223	38	89.354	67
03-Control PBS_FCS-E11		291	1858	50	84.493
03-Control PBS_FCS_2-H11		321	3248	48	89.7982	87.1456

## Sheet: Figure 3B.2
		Mean FCS Width
03-3-A1	317 Z	1273.2
03-10-B1	317 Z	1337.6
03-30-C1	317 Z	1439.5
03-100-D1	317 Z	1496.8
03-3-A2	317 NIH	1268.9
03-10-B2	317 NIH	1313.9
03-30-C2	317 NIH	1452.1
03-100-D2	317 NIH	1495.6
03-3-A3	317 Fab	1254.3
03-10-B3	317 Fab	1246
03-30-C3	317 Fab	1251.9
03-100-D3	317 Fab	1261.7
03-3-A3	control Fab	1251.9
03-10-B3	control Fab	1249.3
03-30-C3	control Fab	1256.8
03-100-D3	control Fab	1246.3
03-Control PBS_FCS-E11		1245.5	1253.65
03-Control PBS_FCS_2-H11		1261.8
