# Supplementary material for: Relevance of the antibody Fc fragment and epitope valency in protection against malaria sporozoites
Source: EMBO Rep. 2026 Apr 27;27(12):3340–58. doi: 10.1038/s44319-026-00788-3 (PMC13303866; doi:10.1038/s44319-026-00788-3)
Supplement: Supplementary file 4 — Source data Fig. 3 [file 44319_2026_788_MOESM4_ESM.zip › Figure 3A-B.3.xlsx]

## Sheet: mAb solutions
	Cytotoxicity in Solution 317 Fab 01/05/2023	Week 14-17 d24							0.2mg/mL MEASURED CONC (ug/mL)	volume to have 200 ug/mL in 20 uL reaction	seconday anti-human 647	PBS
	Non-fluorescent			concentration (mg/mL)		volume of 1 mg/mL for 25 uL 250 ug/mL	PBS
	in PBS	Zavala	317 Z	5		2.5	47.5		0.268	11.194	0	3.80597
			317 Fab	1		3.75	21.25		0.166	11.9277	0	3.07229
			control Fab	0.6		8.33333	11.6667		0.233	8.49785	0	6.50215
			317 Fab						0.166	11.9277	1.5	1.57229
			control Fab						0.233	8.49785	1.5	5.00215
	no. sample	22	100	volume needed with 3K spz/ul
	no. SPZ	360000				3000	spz/ul
	no.approx. Mosquitoes	18
				Volumes in mL$
				SPZ 3k spz/ul	FCS	PBS	mAb
		Control#	1	4	1	5	-	Concentration of mAb (mg/mL)*	mAb	PBS
			2	4	1	5	-
		mAb	3	4	1		5	6	2 (60)	18
			4	4	1		5	20	2 (200)	18
			5	4	1		5	60	3 (200)	7
			6	4	1		5	200
		molecular weight	100 ug/ml of IgG	1.2mM of IgG
	Fab	50000		66ug/ml
	IgG	150000	666 mM

## Sheet: raw results
													Experiment Name:	MAB014.04_20230501_Cytotoxicity in suspension_PbPf_317Fab_secondary
													Tube Name:	Sample ID:	Volume(?L):	All Events	P2_SPZ Events	Q2-UL_PI+GFPneg Events	Q2-LR_GFP+ PI neg Events	Q2-UR Events	Q2-LL Events	All Events Mean FSC-Width	P2_SPZ Mean FSC-Width	Q2-UR Mean FSC-Width	Q2-UL_PI+GFPneg Mean FSC-Width	Q2-LL Mean FSC-Width	Q2-LR_GFP+ PI neg Mean FSC-Width
													03-3-A8	317 IgG	88.4	30410	4341	74	4108	26	133	949.5	1235.7	1426.2	1335.1	1267.1	1231.7
													03-10-B8	317 IgG	71.3	24810	4761	3640	852	105	164	1006.6	1436.8	1754.5	1461.9	1247.8	1326.8
													03-30-C8	317 IgG	70.7	24651	4804	3667	870	128	139	1018.3	1469.2	1676.5	1499.2	1271.4	1344.1
													03-100-D8	317 IgG	70.5	29057	4809	3682	827	128	172	996.1	1508.2	1653	1545.5	1272	1368.8
													03-3-A9	317 Fab	76.4	32245	4293	159	3972	23	139	945.9	1219.8	1404.2	1290.6	1293	1213.3
													03-10-B9	317 Fab	65.3	28532	4266	87	3572	4	603	1010	1255.9	1614.9	1319.8	1489.2	1214.5
													03-30-C9	317 Fab	86.7	29939	4166	97	3895	5	169	952.9	1205.8	1429.9	1291.5	1219.5	1202.8
													03-100-D9	317 Fab	121.9	36366	4235	132	3757	4	342	946.5	1224	1544	1294	1239.5	1219.8
													03-3-A10	control Fab	74.9	31278	4244	80	3975	7	182	940.4	1218.4	1580.3	1327.1	1281.1	1212.7
													03-10-B10	control Fab	78.6	29449	4325	93	4058	1	173	947.2	1221.3	1329.9	1322.5	1291.6	1216
													03-30-C10	control Fab	71.3	27482	4308	75	3977	1	255	968.7	1230.6	1238.5	1349	1371.6	1219.3
													03-100-D10	control Fab	74.3	26501	4348	75	4104	6	163	963.4	1226.9	1431	1306.3	1271.9	1223.4
													03-3-A11	317 Fab + ahuman 647	75.6	30385	4449	108	3842	361	138	947.2	1248.6	1356.8	1266.5	1287.8	1236.5
													03-10-B11	317 Fab + ahuman 647	70.7	28279	4582	478	906	3068	130	974.6	1334.8	1373.9	1330.3	1263	1214.9
													03-30-C11	317 Fab + ahuman 647	74.4	26499	4606	852	555	3102	97	989	1355.5	1378.7	1364.9	1366.4	1209.4
													03-100-D11	317 Fab + ahuman 647	72.7	27107	4575	3781	5	649	140	1008.8	1481.1	1489	1486.5	1309.3	1194.4
													03-3-A12	control Fab + ahuman 647	71.3	30033	4297	88	4034	5	170	938.6	1224.1	1504.2	1344.4	1293.2	1218.2
													03-10-B12	control Fab + ahuman 647	83.6	30435	4267	75	4057	2	133	943.6	1217.5	1416.8	1279.1	1284.8	1214.1
													03-30-C12	control Fab + ahuman 647	78	26515	4306	99	4078	1	128	963.6	1220.3	1322.7	1298.9	1272	1216.7
													03-100-D12	control Fab + ahuman 647	86	27603	4272	111	4053	5	103	957.3	1213.5	1748.4	1339.5	1232.8	1208.9
													03-PBS-E12		118.1	31072	4011	89	3770	26	126	955.3	1201.8	1260.1	1319.5	1297	1195.5
													03-PBS-E11		121.5	37790	3670	100	3396	27	147	938.1	1190	1285.8	1295.5	1332.8	1180

## Sheet: Figure 3A.3
		PbPf GFP- PI+	PbPf GFP+ Pi-	PbPf GFP+ Pi+	Viability (%)	real concentration
03-3-A1	317 Z	74	4108	26	97.6236	3
03-10-B1	317 Z	3640	852	105	18.5338	10
03-30-C1	317 Z	3667	870	128	18.6495	30
03-100-D1	317 Z	3682	827	128	17.8348	100
03-3-A3	317 Fab	159	3972	23	95.6187	2
03-10-B3	317 Fab	87	3572	4	97.5157	6
03-30-C3	317 Fab	97	3895	5	97.4481	20
03-100-D3	317 Fab	132	3757	4	96.5066	67
03-3-A3	control Fab	80	3975	7	97.8582	2
03-10-B3	control Fab	93	4058	1	97.736	6
03-30-C3	control Fab	75	3977	1	98.1248	20
03-100-D3	control Fab	75	4104	6	98.0645	67
03-Control PBS_FCS-E11		89	3770	26	97.0399
03-Control PBS_FCS_2-H11		100	3396	27	96.3951	96.7175
03-3-A3	317 Fab + ahuman 647	108	3842	361	89.1209	2
03-10-B3	317 Fab + ahuman 647	478	906	3068	20.3504	6
03-30-C3	317 Fab + ahuman 647	852	555	3102	12.3087	20
03-100-D3	317 Fab + ahuman 647	3781	5	649	0.11274	67
03-3-A3	control Fab + ahuman 647	88	4034	5	97.7465	2
03-10-B3	control Fab + ahuman 647	75	4057	2	98.1374	6
03-30-C3	control Fab + ahuman 647	99	4078	1	97.6065	20
03-100-D3	control Fab + ahuman 647	111	4053	5	97.2176	67

## Sheet: Figure 3B.3
		Mean FCS Width
03-3-A1	317 Z	1235.7
03-10-B1	317 Z	1436.8
03-30-C1	317 Z	1469.2
03-100-D1	317 Z	1508.2
03-3-A3	317 Fab	1219.8
03-10-B3	317 Fab	1255.9
03-30-C3	317 Fab	1205.8
03-100-D3	317 Fab	1224
03-3-A3	control Fab	1218.4
03-10-B3	control Fab	1221.3
03-30-C3	control Fab	1230.6
03-100-D3	control Fab	1226.9
03-Control PBS_FCS-E11		1201.8	1195.9
03-Control PBS_FCS_2-H11		1190
03-3-A3	317 Fab + ahuman 647	1248.6
03-10-B3	317 Fab + ahuman 647	1334.8
03-30-C3	317 Fab + ahuman 647	1355.5
03-100-D3	317 Fab + ahuman 647	1481.1
03-3-A3	control Fab + ahuman 647	1224.1
03-10-B3	control Fab + ahuman 647	1217.5
03-30-C3	control Fab + ahuman 647	1220.3
03-100-D3	control Fab + ahuman 647	1213.5
#REF!
