# Supplementary material for: Relevance of the antibody Fc fragment and epitope valency in protection against malaria sporozoites
Source: EMBO Rep. 2026 Apr 27;27(12):3340–58. doi: 10.1038/s44319-026-00788-3 (PMC13303866; doi:10.1038/s44319-026-00788-3)
Supplement: Supplementary file 4 — Source data Fig. 3 [file 44319_2026_788_MOESM4_ESM.zip › Figure 3A-B.4.xlsx]

## Sheet: mAb solutions
	Cytotoxicity in Solution 317 Fab 05/05/2023	Week 15-18 d20							0.2mg/mL MEASURED CONC (ug/mL)	volume to have 200 ug/mL in 20 uL reaction	seconday anti-human 647	PBS
	Non-fluorescent			concentration (mg/mL)		volume of 1 mg/mL for 25 uL 250 ug/mL	PBS
	in PBS	Zavala	317 Z	5		1	19		0.268	11.194	0	3.80597
			317 Fab	1		3	17		0.14	12.35	1.5	-0.85
			control Fab	0.6		5	15		0.124	16.0887	1.5	-2.58871
	no. sample	14	80	volume needed with 3K spz/ul
	no. SPZ	240000				3000	spz/ul
	no.approx. Mosquitoes	12
				Volumes in mL$
				SPZ 3k spz/ul	FCS	PBS	mAb
		Control#	1	4	1	5	-	Concentration of mAb (mg/mL)*	mAb	PBS
			2	4	1	5	-
		mAb	3	4	1		5	6	2 (60)	18
			4	4	1		5	20	2 (200)	18
			5	4	1		5	60	3 (200)	7
			6	4	1		5	200
		molecular weight	100 ug/ml of IgG	1.2mM of IgG
	Fab	50000		66.6ug/ml
	IgG	150000	666 mM

## Sheet: raw results
Experiment Name:	MAB014.06_20230505_Cytotoxicity in suspension_PbPf_317Fab_secondary
Tube Name:	Sample ID:	Volume(μL):	All Events	P2_SPZ Events	Q2-UR Events	Q2-UL_PI+GFPneg Events	Q2-LL Events	Q2-LR_GFP+ PI neg Events	Q1-UR Events	Q1-UL Events	Q1-LL Events	Q1-LR Events	All Events Mean FSC-Width	P2_SPZ Mean FSC-Width	Q2-UR Mean FSC-Width	Q2-UL_PI+GFPneg Mean FSC-Width	Q2-LL Mean FSC-Width	Q2-LR_GFP+ PI neg Mean FSC-Width	Q1-UR Mean FSC-Width	Q1-UL Mean FSC-Width	Q1-LL Mean FSC-Width	Q1-LR Mean FSC-Width
03-3-E7	317 Fab + ahuman 647	62.4	27748	3272	362	497	57	2356	633	502	45	2092	986.5	1325.1	1348.5	1454.4	1331.2	1294.1	1321.9	1454.9	1336	1294.7
03-10-F7	317 Fab + ahuman 647	85.9	27656	4557	2745	396	90	1326	525	30	58	3944	965.3	1207	1220.3	1224.5	1193.9	1175.1	1263.1	1173	1166.9	1200.4
03-30-G7	317 Fab + ahuman 647	94	29945	4541	3286	708	156	391	1121	32	71	3317	971.1	1215.3	1221.5	1215.9	1188.8	1172.1	1241	1172.3	1168	1208
03-100-H7	317 Fab + ahuman 647	75.1	27224	4522	1002	3168	343	9	4214	13	82	213	982.1	1305.7	1307.5	1306.2	1294.9	1352.9	1309	1285.3	1212.8	1277.9
03-3-E8	control Fab + ahuman 647	76.9	27768	4511	17	251	297	3946	6	453	4051	1	970.7	1215.2	1409.5	1242.1	1272.4	1208.4	1195.5	1287.3	1207.2	1194.4
03-10-F8	control Fab + ahuman 647	92.9	28627	4541	17	248	171	4105	18	372	4151	0	974.8	1197.3	1399.9	1275.5	1199.2	1191.6	1585.3	1257.3	1190.2	####
03-30-G8	control Fab + ahuman 647	91.4	26644	4515	26	262	148	4079	46	362	4101	6	982.8	1190.4	1375.7	1240.4	1167.5	1186.8	1379.5	1222.1	1185.4	1227.2
03-100-H8	control Fab + ahuman 647	88.7	26641	4479	17	392	120	3950	309	179	3957	34	978.4	1190.5	1585.5	1267.9	1179.7	1181.5	1327	1174.8	1179.8	1284.6
03-PBS-F9		91.7	23822	4463	14	229	183	4037	0	360	4103	0	1011.5	1190.8	1351.2	1222.3	1228	1186.7	####	1221.9	1188	####
03-PBS-E9		87.7	28136	4485	21	242	143	4079	0	0	0	0	964.3	1186	1277	1263.7	1205.8	1180.2	####	####	####	####
03-3-E6	317 IgG	84.9	26014	4569	78	262	167	4062	0	622	3947	0	971	1229	1362.9	1228.5	1177.4	1228.6	####	1268.9	1222.7	####
03-10-F6	317 IgG	71.4	24729	4672	45	3475	197	955	0	3610	1060	2	990.6	1274.2	1547	1278.8	1207.2	1258.4	####	1280.7	1252.1	1183.6
03-30-G6	317 IgG	81.5	25387	4782	51	3542	190	999	0	3657	1122	3	1020	1453.2	1713.3	1492.3	1191.4	1351	####	1490.7	1331.7	1212
03-100-H6	317 IgG	55.4	25983	4667	46	2704	1017	900	0	3147	1520	0	1089.6	1496.1	1884.8	1568.4	1396.4	1371.5	####	1572.8	1337.2	####

## Sheet: Figure 3A.4
		PbPf GFP- PI+	PbPf GFP+ Pi-	PbPf GFP+ Pi+	Viability (%)	real concentration
03-3-E6	317 IgG	262	4062	78	92.2762	3
03-10-F6	317 IgG	3475	955	45	21.3408	10
03-30-G6	317 IgG	3542	999	51	21.7552	30
03-100-H6	317 IgG	2704	900	46	24.6575	100
03-PBS-F9		229	4037	14	94.3224
03-PBS-E9		242	4079	21	93.9429	94.1327
03-3-E7	317 Fab + ahuman 647	497	2356	362	73.2815	2
03-10-F7	317 Fab + ahuman 647	396	1326	2745	29.6844	6
03-30-G7	317 Fab + ahuman 647	708	391	3286	8.91676	20
03-100-H7	317 Fab + ahuman 647	3168	9	1002	0.215363	67
03-3-E8	control Fab + ahuman 647	251	3946	17	93.6402	2
03-10-F8	control Fab + ahuman 647	248	4105	17	93.9359	6
03-30-G8	control Fab + ahuman 647	262	4079	26	93.4051	20
03-100-H8	control Fab + ahuman 647	392	3950	17	90.6171	67

## Sheet: Figure 3B.4
		Mean FCS Width
03-3-A1	317 Z	1229
03-10-B1	317 Z	1274.2
03-30-C1	317 Z	1453.2
03-100-D1	317 Z	1496.1
03-Control PBS_FCS-E11		1190.8	1188.4
03-Control PBS_FCS_2-H11		1186
03-3-A3	317 Fab + ahuman 647	1325.1
03-10-B3	317 Fab + ahuman 647	1207
03-30-C3	317 Fab + ahuman 647	1215.3
03-100-D3	317 Fab + ahuman 647	1305.7
03-3-A3	control Fab + ahuman 647	1215.2
03-10-B3	control Fab + ahuman 647	1197.3
03-30-C3	control Fab + ahuman 647	1190.4
03-100-D3	control Fab + ahuman 647	1190.5
