# Supplementary material for: Relevance of the antibody Fc fragment and epitope valency in protection against malaria sporozoites
Source: EMBO Rep. 2026 Apr 27;27(12):3340–58. doi: 10.1038/s44319-026-00788-3 (PMC13303866; doi:10.1038/s44319-026-00788-3)
Supplement: Supplementary file 4 — Source data Fig. 3 [file 44319_2026_788_MOESM4_ESM.zip › Figure 3A-B.5.xlsx]

## Sheet: mAb solutions
	Cytotoxicity in Solution 317 Fab 08/05/2023	Week 15-18 d20							0.2mg/mL MEASURED CONC (ug/mL)	volume to have 200 ug/mL in 20 uL reaction	seconday anti-human 647	PBS
	Non-fluorescent			concentration (mg/mL)		volume of 1 mg/mL for 25 uL 250 ug/mL	PBS
	in PBS	Zavala	317 Z	5		1	19		0.319	9.40439	0	5.59561
			317 Fab	1		3	17		0.169	10.2308	1.5	1.26923
			control Fab	0.6		5	15		0.127	15.7087	1.5	-2.20866
	no. sample	14	80	volume needed with 3K spz/ul
	no. SPZ	240000				3000	spz/ul
	no.approx. Mosquitoes	12
				Volumes in mL$
				SPZ 3k spz/ul	FCS	PBS	mAb
		Control#	1	4	1	5	-	Concentration of mAb (mg/mL)*	mAb	PBS
			2	4	1	5	-
		mAb	3	4	1		5	6	2 (60)	18
			4	4	1		5	20	2 (200)	18
			5	4	1		5	60	3 (200)	7
			6	4	1		5	200
		molecular weight	100 ug/ml of IgG	1.2mM of IgG
	Fab	50000		66.6ug/ml
	IgG	150000	666 mM

## Sheet: raw results
Experiment Name:	MAB014.07_20230508_Cytotoxicity in suspension_PbPf_317Fab_secondary
Tube Name:	Sample ID:	Volume(μL):	All Events	P2_SPZ Events	Q2-UR Events	Q2-UL_PI+GFPneg Events	Q2-LL Events	Q2-LR_GFP+ PI neg Events	Q1-UR Events	Q1-UL Events	Q1-LL Events	Q1-LR Events	All Events Mean FSC-Width	P2_SPZ Mean FSC-Width	Q2-UR Mean FSC-Width	Q2-UL_PI+GFPneg Mean FSC-Width	Q2-LL Mean FSC-Width	Q2-LR_GFP+ PI neg Mean FSC-Width	Q1-UR Mean FSC-Width	Q1-UL Mean FSC-Width	Q1-LL Mean FSC-Width	Q1-LR Mean FSC-Width
03-3-A2	317 Fab + ahuman 647	133.6	27454	5000	243	164	350	4243	14	13	498	4475	983.7	1213	1322.6	1190.6	1138.5	1213.7	1407.5	1296.6	1150.6	1219.1
03-10-B2	317 Fab + ahuman 647	131.7	25083	5000	1679	582	332	2407	1709	453	455	2383	996.1	1232.8	1292.4	1259.7	1135.1	1198.2	1291.8	1275.2	1148.8	1198.4
03-30-C2	317 Fab + ahuman 647	117.1	22753	5000	2856	929	286	929	2722	764	425	1089	1010.1	1273.5	1309.7	1289.8	1137.4	1187.7	1315.7	1305.3	1146.1	1195.4
03-100-D2	317 Fab + ahuman 647	112.3	23810	5000	734	3979	280	7	805	3832	359	4	1058.5	1375.1	1434	1380.5	1151.1	1146.6	1446.3	1380.9	1157.4	1101.5
03-3-A3	control Fab + ahuman 647	139.4	27999	5000	8	173	339	4480	1	4	505	4490	972.9	1178.4	1460.6	1217	1126.6	1180.3	1596.4	1356.8	1154.9	1180.7
03-10-B3	control Fab + ahuman 647	126.4	25279	5000	6	161	349	4484	6	43	460	4491	988.4	1178.6	1637	1276.4	1132.4	1178.1	2100	1246.2	1164.4	1178.2
03-30-C3	control Fab + ahuman 647	143.5	23672	5000	5	196	314	4485	5	52	451	4492	1005.3	1185.2	1286.2	1229.8	1148.8	1185.7	1770.2	1276.4	1163.2	1185.7
03-100-D3	control Fab + ahuman 647	114.2	22168	5000	10	512	269	4209	31	391	365	4213	999.1	1188.8	1693	1291.8	1121.6	1179.4	1744.8	1282.9	1149.8	1179.3
03-PBS-B4		140.9	26185	5000	3	141	343	4513	0	0	482	4518	975.6	1168.8	1606.2	1190.9	1136.1	1170.3	####	####	1152.1	1170.6
03-PBS-A4		138.9	27240	5000	2	160	397	4441	0	0	0	0	971.8	1171.2	1303.9	1184.9	1157.6	1171.9	####	####	####	####
03-3-A1	317 IgG	120.9	20203	5000	30	514	404	4052	0	0	914	4086	1053.8	1207.5	1404.2	1172.2	1077.2	1223.5	####	####	1129.7	1224.8
03-10-B1	317 IgG	127.3	23528	5000	48	2881	233	1838	0	0	3101	1899	1022.4	1301.8	1415.4	1328.1	1141.2	1278	####	####	1314	1282
03-30-C1	317 IgG	115.1	21013	5000	51	3455	276	1218	0	0	3708	1292	1032.9	1436.4	1835.2	1487	1148	1341.4	####	####	1461.7	1363.7
03-100-D1	317 IgG	130.1	22330	5000	41	3538	305	1116	0	0	3833	1167	1075.4	1490.3	1828.3	1543	1169.3	1398.6	####	####	1513.2	1415.2
				s

## Sheet: Figure 3A.5
		PbPf GFP- PI+	PbPf GFP+ Pi-	PbPf GFP+ Pi+	Viability (%)	real concentration
03-3-A1	317 Z	514	4052	30	88.1636	3
03-10-B1	317 Z	2881	1838	48	38.5567	10
03-30-C1	317 Z	3455	1218	51	25.7832	30
03-100-D1	317 Z	3538	1116	41	23.77	100
03-PBS-B4		141	4513	3	96.9079
03-PBS-A4		160	4441	2	96.4806	96.6942
03-3-A2	317 Fab + ahuman 647	164	4243	243	91.2473	2
03-10-B2	317 Fab + ahuman 647	582	2407	1679	51.5638	6
03-30-C2	317 Fab + ahuman 647	929	929	2856	19.7073	20
03-100-D2	317 Fab + ahuman 647	3979	7	734	0.148305	67
03-3-A3	control Fab + ahuman 647	173	4480	8	96.1167	2
03-10-B3	control Fab + ahuman 647	161	4484	6	96.4094	6
03-30-C3	control Fab + ahuman 647	196	4485	5	95.7106	20
03-100-D3	control Fab + ahuman 647	512	4209	10	88.9664	67

## Sheet: Figure 3B.5
		Mean FCS Width
03-3-A1	317 Z	1207.5
03-10-B1	317 Z	1301.8
03-30-C1	317 Z	1436.4
03-100-D1	317 Z	1490.3
03-Control PBS_FCS-E11		1168.8	1170
03-Control PBS_FCS_2-H11		1171.2
03-3-A3	317 Fab + ahuman 647	1213
03-10-B3	317 Fab + ahuman 647	1232.8
03-30-C3	317 Fab + ahuman 647	1273.5
03-100-D3	317 Fab + ahuman 647	1375.1
03-3-A3	control Fab + ahuman 647	1178.4
03-10-B3	control Fab + ahuman 647	1178.6
03-30-C3	control Fab + ahuman 647	1185.2
03-100-D3	control Fab + ahuman 647	1188.8
