# Supplementary material for: Relevance of the antibody Fc fragment and epitope valency in protection against malaria sporozoites
Source: EMBO Rep. 2026 Apr 27;27(12):3340–58. doi: 10.1038/s44319-026-00788-3 (PMC13303866; doi:10.1038/s44319-026-00788-3)
Supplement: Supplementary file 4 — Source data Fig. 3 [file 44319_2026_788_MOESM4_ESM.zip › Figure 3A-B.xlsx]

## Sheet: mAb solutions
	Cytotoxicity in Solution 317 Fab 20/04/2023	Week 13-16 d20							0.2mg/mL MEASURED CONC (ug/mL)	volume to have 200 ug/mL in 20 uL reaction	PBS	volume to have 200 ug/mL in 20 uL reaction	PBS
	Non-fluorescent			concentration (mg/mL)		volume of 1 mg/mL for 25 uL 250 ug/mL	PBS
	in PBS	Zavala	317 Z	5		2.5	47.5		0.283	14.1343	5.86572	14	6
			317 Fab	1		1.65	48.35		0.043
			317 NIH	13.4		0.932836	49.0672		0.29	13.7931	6.2069	14	6
			control Fab	0.6		6.66667	13.3333
	no. sample	20	100	volume needed with 3K spz/ul
	no. SPZ	240000				3000	spz/ul
	no.approx. Mosquitoes	12
				Volumes in mL$
				SPZ 3k spz/ul	FCS	PBS	mAb
		Control#	1	4	1	5	-	Concentration of mAb (mg/mL)*	mAb	PBS
			2	4	1	5	-
		mAb	3	4	1		5	6	2 (60)	18
			4	4	1		5	20	2 (200)	18
			5	4	1		5	60	3 (200)	7
			6	4	1		5	200
		molecular weight	100 ug/ml of IgG	666mM of IgG
	Fab	50000		33 ug/ml
	IgG	150000	666 mM

## Sheet: raw results
Experiment Name:	MAB014.01_20230420_Cytotoxicity in suspension_PbPf_317Fab
Tube Name:	Sample ID:	Volume(?L):	All Events	P2_SPZ Events	Q2-UR Events	Q2-UL_PI+GFPneg Events	Q2-LL Events	Q2-LR_GFP+ PI neg Events	All Events Mean FSC-Width	P2_SPZ Mean FSC-Width	Q2-UR Mean FSC-Width	Q2-UL_PI+GFPneg Mean FSC-Width	Q2-LL Mean FSC-Width	Q2-LR_GFP+ PI neg Mean FSC-Width
03-PBS-A5		150.1	24196	3951	76	254	142	3479	947.4	1232.9	1384.7	1259.8	1247.9	1227
03-3-A6	317 NIH	150.1	27632	4994	127	1916	139	2812	1002.4	1256.3	1432.9	1262	1272.1	1243.7
03-10-B6	317 NIH	145.7	23960	5000	34	3996	138	832	1105.8	1419.5	1687.7	1440.8	1275.4	1330.1
03-30-C6	317 NIH	134.1	23333	5000	32	4036	130	802	1063.5	1452.1	1686.6	1479.9	1264.6	1333.1
03-100-D6	317 NIH	133	23569	5000	42	3956	163	839	1060.6	1502.3	1715.5	1534.7	1297.8	1378.8
03-3-A7	317 Zavala	150.6	25451	3890	27	247	142	3474	991.3	1208.1	1382.4	1261.5	1297.8	1199.2
03-10-B7	317 Zavala	150.1	24707	3522	9	243	136	3134	987.4	1197	1305	1275	1275.1	1187.2
03-30-C7	317 Zavala	150	24295	3547	10	236	116	3185	969.6	1190.5	1309.2	1253.8	1224.1	1184.2
03-100-D7	317 Zavala	150	24446	2498	10	367	114	2007	952.8	1192.4	1243.8	1240.5	1232.2	1181.1
03-3-A8	317 Fab	150.3	24599	3964	21	210	125	3608	987.2	1212	1386.5	1270	1256.7	1206.1
03-10-B8	317 Fab	150	27481	4392	15	210	143	4024	1016.1	1213.3	1345.2	1284.6	1282.3	1206.6
03-30-C8	317 Fab	150	25069	4004	5	211	157	3631	996.7	1215.5	1443.4	1282.5	1298.6	1207.7
03-100-D8	317 Fab	150.1	22226	3520	11	208	134	3167	985.3	1209.3	1405.7	1291.3	1222.1	1202.7
03-3-A9	control Fab	151.4	19005	2917	4	151	120	2642	998.6	1218.2	1392.3	1273.9	1276.2	1212.1
03-10-B9	control Fab	152	972	19	0	0	19	0	3189.5	1986.5	####	####	1986.5	####
03-30-C9	control Fab	150.8	1028	19	0	0	19	0	2888.1	1786.6	####	####	1786.6	####
03-100-D9	control Fab	151.4	899	19	0	0	19	0	2920.9	1757.6	####	####	1757.6	####
03-PBS-A10		150.6	682	14	0	0	14	0	3255.3	2034.4	####	####	2034.4	####
03-3-A2	317 Z	86.3	23436	3000	20	1692	232	1056	1001.4	1301.1	1485.7	1306.4	1547.8	1235.1
03-10-B2	317 Z	113.5	24781	3000	18	2049	275	658	1002.6	1362.2	1590	1366.5	1560.6	1259.8
03-30-C2	317 Z	111.8	24281	3000	22	2202	278	498	1007.2	1440.1	1790.6	1455.1	1514	1316.9
03-100-D2	317 Z	81.9	20873	3000	16	2317	272	395	988.6	1457.5	1781.5	1471.9	1498.7	1331.5
03-3-A3	317 NIH	117.1	26508	3000	19	145	251	2585	963.7	1284.8	1416.7	1436.7	1474.1	1256.9
03-10-B3	317 NIH	86.6	22585	3000	20	1911	281	788	1000.2	1321.4	1540.1	1329.7	1506.7	1229.7
03-30-C3	317 NIH	80.6	23009	3000	15	2150	321	514	1000.4	1426.5	1701.6	1437.9	1517.4	1313.8
03-100-D3	317 NIH	72	20570	3000	16	2155	289	540	1034.6	1484.8	1664.5	1501.6	1586.9	1357.7
03-PBS-A1		107.2	28783	3000	17	250	268	2465	955.3	1265.5	1400.5	1492.9	1685.1	1195.9
03-PBS-B1		120.2	24555	2542	10	194	245	2093	965	1257.4	1393.2	1472	1630	1193.2
** for Fab the first dilution is not 100 but 67!

## Sheet: Figure 3A
		PbPf GFP- PI+	PbPf GFP+ Pi-	PbPf GFP+ Pi+	Viability (%)	real concentration
03-3-A1	317 Z	1692	1056	20	38.1503	3
03-10-B1	317 Z	2049	658	18	24.1468	10
03-30-C1	317 Z	2202	498	22	18.2954	30
03-100-D1	317 Z	2317	395	16	14.4795	100
03-3-A2	317 NIH	145	2585	19	94.0342
03-10-B2	317 NIH	1911	788	20	28.9812
03-30-C2	317 NIH	2150	514	15	19.1863
03-100-D2	317 NIH	2155	540	16	19.9188
03-3-A3	317 Fab	210	3608	21	93.9828	2
03-10-B3	317 Fab	210	4024	15	94.7046	6
03-30-C3	317 Fab	211	3631	5	94.3852	20
03-100-D3	317 Fab	208	3167	11	93.5322	67
03-Control PBS_FCS-E11		250	2465	17	90.2269
03-Control PBS_FCS_2-H11		194	2093	10	91.1189	90.6729
03-3-A2	317 NIH	1916	2812	127	57.9197
03-10-B2	317 NIH	3996	832	34	17.1123
03-30-C2	317 NIH	4036	802	32	16.4682
03-100-D2	317 NIH	3956	839	42	17.3455

## Sheet: Fig 3B
		Mean FCS Width
03-3-A1	317 Z	1301.1
03-10-B1	317 Z	1362.2
03-30-C1	317 Z	1440.1
03-100-D1	317 Z	1457.5
03-3-A2	317 NIH	1284.8	1256.3
03-10-B2	317 NIH	1321.4	1419.5
03-30-C2	317 NIH	1426.5	1452.1
03-100-D2	317 NIH	1484.8	1502.3
03-3-A3	317 Fab	1212
03-10-B3	317 Fab	1213.3
03-30-C3	317 Fab	1215.5
03-100-D3	317 Fab	1209.3
03-Control PBS_FCS-E11		1300.1
03-Control PBS_FCS_2-H11		1314.2	1307.15
