# Supplementary material for: Relevance of the antibody Fc fragment and epitope valency in protection against malaria sporozoites
Source: EMBO Rep. 2026 Apr 27;27(12):3340–58. doi: 10.1038/s44319-026-00788-3 (PMC13303866; doi:10.1038/s44319-026-00788-3)
Supplement: Supplementary file 5 — Source data Fig. 4 [file 44319_2026_788_MOESM5_ESM.zip]

Archive with 10 entries (10 files):
- Figure 4F.xlsx
- __MACOSX/._Figure 4F.xlsx
- Figure 4G.xlsx
- __MACOSX/._Figure 4G.xlsx
- Figure 4H.xlsx
- __MACOSX/._Figure 4H.xlsx
- Figure 4I.xlsx
- __MACOSX/._Figure 4I.xlsx
- Figure 4J.xlsx
- __MACOSX/._Figure 4J.xlsx
