# Supplementary material for: Relevance of the antibody Fc fragment and epitope valency in protection against malaria sporozoites
Source: EMBO Rep. 2026 Apr 27;27(12):3340–58. doi: 10.1038/s44319-026-00788-3 (PMC13303866; doi:10.1038/s44319-026-00788-3)
Supplement: Supplementary file 5 — Source data Fig. 4 [file 44319_2026_788_MOESM5_ESM.zip › Figure 4F.xlsx]

## Sheet: Fig 4F
mAb317 100 μg	mAb317 30 μg	mAb317 10 μg	Naïve
280700	6407000	11490000	37470000
457600	5126000	12680000	18450000
262300	4939000	9660000	24080000
419500	5912000	12970000	25480000
222200	1195000	10120000	18030000
