# Supplementary material for: Relevance of the antibody Fc fragment and epitope valency in protection against malaria sporozoites
Source: EMBO Rep. 2026 Apr 27;27(12):3340–58. doi: 10.1038/s44319-026-00788-3 (PMC13303866; doi:10.1038/s44319-026-00788-3)
Supplement: Supplementary file 5 — Source data Fig. 4 [file 44319_2026_788_MOESM5_ESM.zip › Figure 4G.xlsx]

## Sheet: Fig 4G
mAb317 100 μg	mAb317 30 μg	mAb317 10 μg	Naive
718700	6406000	8429000	13350000
531600	5848000	7744000	11130000
993100	2603000	5449000	25340000
663600	2413000	10970000	14210000
