# Supplementary material for: Relevance of the antibody Fc fragment and epitope valency in protection against malaria sporozoites
Source: EMBO Rep. 2026 Apr 27;27(12):3340–58. doi: 10.1038/s44319-026-00788-3 (PMC13303866; doi:10.1038/s44319-026-00788-3)
Supplement: Supplementary file 5 — Source data Fig. 4 [file 44319_2026_788_MOESM5_ESM.zip › Figure 4H.xlsx]

## Sheet: Fig 4H
mAb317 100 μg	mAb317 30 μg	mAb317 10 μg	Naïve
542800	7046000	7914000	21470000
666000	5846000	9113000	15820000
448300	3956000	6248000	23460000
505000	2713000	9889000	20690000
