# Supplementary material for: Relevance of the antibody Fc fragment and epitope valency in protection against malaria sporozoites
Source: EMBO Rep. 2026 Apr 27;27(12):3340–58. doi: 10.1038/s44319-026-00788-3 (PMC13303866; doi:10.1038/s44319-026-00788-3)
Supplement: Supplementary file 5 — Source data Fig. 4 [file 44319_2026_788_MOESM5_ESM.zip › Figure 4I.xlsx]

## Sheet: Figure 4I
mAb317 100 μg	mAb317 30 μg	mAb317 10 μg	Naïve
1214000	5345000	4161000	18920000
915500	2750000	8755000	22010000
1010000	3740000	6158000	19640000
1023000	2619000	9175000	18770000
