# Supplementary material for: Relevance of the antibody Fc fragment and epitope valency in protection against malaria sporozoites
Source: EMBO Rep. 2026 Apr 27;27(12):3340–58. doi: 10.1038/s44319-026-00788-3 (PMC13303866; doi:10.1038/s44319-026-00788-3)
Supplement: Supplementary file 5 — Source data Fig. 4 [file 44319_2026_788_MOESM5_ESM.zip › Figure 4J.xlsx]

## Sheet: Figure 4J
mAb317 100 μg	mAb317 30 μg	mAb317 10 μg	Naïve
1021000	3186000	5416000	10830000
1444000	1979000	7178000	15750000
636100	2306000	4905000	13450000
880300	2474000	5472000	14170000
372700	1470000	3689000	8520000
