# Supplementary material for: Relevance of the antibody Fc fragment and epitope valency in protection against malaria sporozoites
Source: EMBO Rep. 2026 Apr 27;27(12):3340–58. doi: 10.1038/s44319-026-00788-3 (PMC13303866; doi:10.1038/s44319-026-00788-3)
Supplement: Supplementary file 6 — Source data Fig. 5 [file 44319_2026_788_MOESM6_ESM.zip]

Archive with 8 entries (8 files):
- Figure 5A.xlsx
- __MACOSX/._Figure 5A.xlsx
- Figure 5B.xlsx
- __MACOSX/._Figure 5B.xlsx
- Figure 5C.xlsx
- __MACOSX/._Figure 5C.xlsx
- Figure 5D.xlsx
- __MACOSX/._Figure 5D.xlsx
