# Supplementary material for: Relevance of the antibody Fc fragment and epitope valency in protection against malaria sporozoites
Source: EMBO Rep. 2026 Apr 27;27(12):3340–58. doi: 10.1038/s44319-026-00788-3 (PMC13303866; doi:10.1038/s44319-026-00788-3)
Supplement: Supplementary file 6 — Source data Fig. 5 [file 44319_2026_788_MOESM6_ESM.zip › Figure 5D.xlsx]

## Sheet: Fig 5D
		Naïve	mAb317 600μg	mAb317 300μg
	4	1	1	1
	4	1		1
	4	1		1
	4	1		1
	4	1
	4	1
	4	1
	4
	4	1
	4	1
	4	1
	4	1
	4	1
	4	1
	5		1	1
	5	1	1	1
	5		1	1
	5		1	1
	5		1	1
	5			1
	5			1
	5			1
	5
	5
	5
	5
	5
	5
	6		1
	6		1
	6
	6
	6
	6
	6
	6
	6
	6
	6
	6
	6
	6
	7
	7
	7
	7
	7
	7
	7
	7
	7
	7
	7
	7
	7
	7
	8
	8
	8
	8
	8
	8
	8
	8
	8
	8
	8
	8
	8
	8
	10		0	0
	10		0	0
	10		0
	10		0
	10		0
	10		0
	10
	10
	10
	10
	10
	10
