# Supplementary material for: Relevance of the antibody Fc fragment and epitope valency in protection against malaria sporozoites
Source: EMBO Rep. 2026 Apr 27;27(12):3340–58. doi: 10.1038/s44319-026-00788-3 (PMC13303866; doi:10.1038/s44319-026-00788-3)
Supplement: Supplementary file 7 — Source data Fig. 6 [file 44319_2026_788_MOESM7_ESM.zip]

Archive with 55 entries (47 files):
- Fig 6A analysis/
- Fig 6A analysis/NANP4 gliding analysis.xlsx
- __MACOSX/Fig 6A analysis/._NANP4 gliding analysis.xlsx
- Fig 6A analysis/NANP8 gliding analysis .xlsx
- __MACOSX/Fig 6A analysis/._NANP8 gliding analysis .xlsx
- Fig 6A analysis/PbPf_Gliding_Analysis.xlsx
- __MACOSX/Fig 6A analysis/._PbPf_Gliding_Analysis.xlsx
- Fig 6B (microscopy images)/
- __MACOSX/._Fig 6B (microscopy images)
- Fig 6B (microscopy images)/20230204 PbPf 317 NANP8-0009.zvi
- __MACOSX/Fig 6B (microscopy images)/._20230204 PbPf 317 NANP8-0009.zvi
- Fig 6B (microscopy images)/20231122 PbPf 317 100ugml-0002.zvi
- __MACOSX/Fig 6B (microscopy images)/._20231122 PbPf 317 100ugml-0002.zvi
- Fig 6B (microscopy images)/20231122 PbNANP4 317 100ugml-0013.zvi
- __MACOSX/Fig 6B (microscopy images)/._20231122 PbNANP4 317 100ugml-0013.zvi
- Figure 6C/
- __MACOSX/._Figure 6C
- Figure 6C/.DS_Store
- __MACOSX/Figure 6C/._.DS_Store
- Figure 6C/Fig 6C.2/
- __MACOSX/Figure 6C/._Fig 6C.2
- Figure 6C/Fig 6C/
- __MACOSX/Figure 6C/._Fig 6C
- Figure 6C/Fig 6C.2/MAB_0015.03_20231201_hmAb_cytotoxicityassay_NANP8.xlsx
- __MACOSX/Figure 6C/Fig 6C.2/._MAB_0015.03_20231201_hmAb_cytotoxicityassay_NANP8.xlsx
- Figure 6C/Fig 6C.2/160224 NANP8 CYTOTOX.csv
- __MACOSX/Figure 6C/Fig 6C.2/._160224 NANP8 CYTOTOX.csv
- Figure 6C/Fig 6C.2/150224 NANP8 CYTOTOX.csv
- __MACOSX/Figure 6C/Fig 6C.2/._150224 NANP8 CYTOTOX.csv
- Figure 6C/Fig 6C/2202 N4 cytoptox cspr.csv
- __MACOSX/Figure 6C/Fig 6C/._2202 N4 cytoptox cspr.csv
- Figure 6C/Fig 6C/MAB_0015.01_20231106_hmAb_cytotoxicityassay_NANP4.xlsx
- __MACOSX/Figure 6C/Fig 6C/._MAB_0015.01_20231106_hmAb_cytotoxicityassay_NANP4.xlsx
- Figure 6C/Fig 6C/NANP4 020224 CYTOTOX.csv
- __MACOSX/Figure 6C/Fig 6C/._NANP4 020224 CYTOTOX.csv
- Figure 6D/
- __MACOSX/._Figure 6D
- Figure 6D/.DS_Store
- __MACOSX/Figure 6D/._.DS_Store
- Figure 6D/Fig 6D.2/
- __MACOSX/Figure 6D/._Fig 6D.2
- Figure 6D/Fig 6D/
- __MACOSX/Figure 6D/._Fig 6D
- Figure 6D/Fig 6D.2/MAB_0015.05_20240126_hmAb_cytotoxicityassay_NANP8 MG.xlsx
- __MACOSX/Figure 6D/Fig 6D.2/._MAB_0015.05_20240126_hmAb_cytotoxicityassay_NANP8 MG.xlsx
- Figure 6D/Fig 6D.2/MAB_0015.10_20240327_hmAb_cytotoxicityassay_NANP8 MG.xlsx
- __MACOSX/Figure 6D/Fig 6D.2/._MAB_0015.10_20240327_hmAb_cytotoxicityassay_NANP8 MG.xlsx
- Figure 6D/Fig 6D.2/MAB_0015.09_20240321_hmAb_cytotoxicityassay_NANP8 MG.xlsx
- __MACOSX/Figure 6D/Fig 6D.2/._MAB_0015.09_20240321_hmAb_cytotoxicityassay_NANP8 MG.xlsx
- Figure 6D/Fig 6D/MAB_0015.08_20240320_hmAb_cytotoxicityassay_NANP4 MG.xlsx
- __MACOSX/Figure 6D/Fig 6D/._MAB_0015.08_20240320_hmAb_cytotoxicityassay_NANP4 MG.xlsx
- Figure 6D/Fig 6D/MAB_0015.04_20240118_hmAb_cytotoxicityassay_NANP4 MG.xlsx
- __MACOSX/Figure 6D/Fig 6D/._MAB_0015.04_20240118_hmAb_cytotoxicityassay_NANP4 MG.xlsx
- Figure 6D/Fig 6D/MAB_0015.07_20240315_hmAb_cytotoxicityassay_NANP4 MG.xlsx
- __MACOSX/Figure 6D/Fig 6D/._MAB_0015.07_20240315_hmAb_cytotoxicityassay_NANP4 MG.xlsx
