# Supplementary material for: Relevance of the antibody Fc fragment and epitope valency in protection against malaria sporozoites
Source: EMBO Rep. 2026 Apr 27;27(12):3340–58. doi: 10.1038/s44319-026-00788-3 (PMC13303866; doi:10.1038/s44319-026-00788-3)
Supplement: Supplementary file 7 — Source data Fig. 6 [file 44319_2026_788_MOESM7_ESM.zip › Fig 6A analysis/NANP4 gliding analysis.xlsx]

## Sheet: NANP4 control 1
Track	Length	Distance traveled	Nr of Frames	velocity
3 days, 20:00:00	267.443	9.40345	72	2.21027
3 days, 15:00:00	245.384	9.02001	72	2.02797
5 days, 14:00:00	233.189	6.68086	72	1.92718
5 days, 15:00:00	214.115	2.1602	72	1.76954
5 days, 10:00:00	202.012	7.77442	72	1.66952
5 days, 6:00:00	192.335	6.93628	72	1.58954
5 days, 19:00:00	192.104	12.761	72	1.58764
5 days, 13:00:00	187.724	12.2302	72	1.55144
6 days, 5:00:00	184.175	4.48167	72	1.5221
4 days, 7:00:00	177.519	2.62559	72	1.4671
4 days, 5:00:00	177.328	4.60091	72	1.46552
5 days, 2:00:00	176.789	3.52165	72	1.46106
4 days, 1:00:00	176.748	4.8932	72	1.46073
4 days, 13:00:00	170.996	8.63974	72	1.41319
3 days, 13:00:00	160.297	8.14062	72	1.32477
4 days, 23:00:00	157.291	13.4326	72	1.29992
4 days, 14:00:00	157.277	1.24044	72	1.29981
5 days, 0:00:00	154.211	7.10408	72	1.27447
5 days, 17:00:00	152.675	11.3056	72	1.26178
5 days, 12:00:00	152.438	9.62796	72	1.25982
5 days, 11:00:00	150.504	2.70169	72	1.24384
4 days, 8:00:00	145.369	11.1382	72	1.2014
4 days, 12:00:00	135.742	2.17612	72	1.12183
4 days, 17:00:00	135.331	12.8277	72	1.11844
5 days, 20:00:00	128.357	10.2503	72	1.0608
4 days, 2:00:00	124.797	4.49865	72	1.03138
4 days, 19:00:00	120.481	9.98911	72	0.995713
4 days, 4:00:00	112.556	9.9554	72	0.930217
3 days, 23:00:00	112.185	5.2483	72	0.927151
4 days, 11:00:00	104.703	19.049	72	0.865314
5 days, 4:00:00	104.247	5.04603	72	0.861544
4 days, 21:00:00	101.668	15.6574	72	0.840234
4 days, 10:00:00	99.3726	14.2195	72	0.821261
3 days, 22:00:00	89.4993	7.26861	72	0.739663
4 days, 15:00:00	85.304	18.8685	72	0.704992
4 days, 20:00:00	83.4749	12.1703	72	0.689875
5 days, 7:00:00	77.6112	20.7073	72	0.641415
3 days, 16:00:00	73.7417	22.0388	72	0.609435
5 days, 8:00:00	73.5311	16.9734	72	0.607695
4 days, 0:00:00	70.2404	21.6672	72	0.580499
3 days, 19:00:00	69.9008	5.06359	72	0.577692
3 days, 17:00:00	66.1302	20.165	72	0.54653
6 days, 0:00:00	65.5697	9.73959	72	0.541899
5 days, 9:00:00	60.0943	13.2211	72	0.496647
4 days, 6:00:00	59.2578	10.7738	72	0.489734
6 days, 3:00:00	58.1295	18.9315	72	0.480409
6 days, 1:00:00	57.463	8.61288	72	0.474901
5 days, 3:00:00	53.5613	16.6343	72	0.442656
4 days, 3:00:00	52.0211	19.6844	72	0.429926
5 days, 1:00:00	49.5793	3.58952	72	0.409746
5 days, 16:00:00	49.2561	22.0765	72	0.407075
3 days, 18:00:00	48.3448	15.7698	72	0.399544
6 days, 2:00:00	46.167	21.568	72	0.381546
3 days, 21:00:00	45.4325	13.0655	72	0.375475
5 days, 18:00:00	45.431	13.4416	72	0.375462
4 days, 22:00:00	44.4556	7.26431	72	0.367401
3 days, 14:00:00	42.3628	8.15964	72	0.350106
4 days, 9:00:00	41.793	18.9579	72	0.345397
5 days, 23:00:00	41.3108	8.62517	72	0.341412
5 days, 22:00:00	37.7788	12.3627	72	0.312221
4 days, 18:00:00	37.7229	11.9086	72	0.31176
5 days, 21:00:00	35.4507	6.29162	72	0.292981
4 days, 16:00:00	32.8038	9.2517	72	0.271106
6 days, 6:00:00	146.067	13.7602	69
6 days, 10:00:00	48.6169	22.5293	66
6 days, 14:00:00	32.5525	4.39468	60
7 days, 0:00:00	78.5572	5.10519	43
2 days, 3:00:00	130.526	7.36761	37
2 days, 4:00:00	114.724	4.26179	37
05:00:00	103.729	0.542611	37
2 days, 17:00:00	100.792	6.27867	37
1 day, 19:00:00	95.7741	5.14	37
2 days, 7:00:00	94.5246	9.3027	37
1 day, 18:00:00	91.8958	7.68983	37
2 days, 0:00:00	91.3009	11.2827	37
1 day, 2:00:00	89.5636	2.30801	37
2 days, 6:00:00	88.8226	5.30667	37
1 day, 23:00:00	81.5743	8.71665	37
5 days, 5:00:00	81.3769	4.90088	37
1 day, 4:00:00	81.006	6.67719	37
03:00:00	80.107	0.597452	37
2 days, 16:00:00	78.0492	1.51353	37
14:00:00	76.8612	9.22746	37
1 day, 1:00:00	73.9587	2.61601	37
15:00:00	72.5374	4.20713	37
19:00:00	71.6078	12.3423	37
07:00:00	71.4018	10.1139	37
1 day, 16:00:00	62.8611	1.76948	37
1 day, 14:00:00	58.1531	7.19707	37
12:00:00	56.975	2.25196	37
13:00:00	55.7528	5.38404	37
2 days, 9:00:00	51.4619	13.3681	37
1 day, 13:00:00	48.0426	17.8156	37
08:00:00	45.8404	6.1769	37
20:00:00	45.7642	10.4181	37
16:00:00	43.5126	14.5602	37
1 day, 7:00:00	41.7577	11.2267	37
1 day, 20:00:00	37.1513	12.7222	37
2 days, 18:00:00	36.5896	4.72561	37
2 days, 12:00:00	36.4664	11.0695	37
18:00:00	36.1168	3.17385	37
1 day, 10:00:00	35.9635	20.6504	37
2 days, 13:00:00	31.8625	17.1063	37
21:00:00	30.3034	18.261	37
22:00:00	29.8214	14.1229	37
1 day, 22:00:00	29.1782	15.3313	37
2 days, 5:00:00	28.2051	12.1537	37
10:00:00	27.6998	8.80717	37
1 day, 3:00:00	27.3443	9.19912	37
23:00:00	27.0497	6.55958	37
2 days, 8:00:00	26.7964	14.178	37
2 days, 14:00:00	26.2135	14.8466	37
1 day, 12:00:00	25.9283	18.4031	37
09:00:00	25.0629	12.4401	37
2 days, 15:00:00	24.9354	8.4166	37
1 day, 0:00:00	24.811	11.3099	37
1 day, 15:00:00	24.0404	11.7944	37
17:00:00	24.0236	9.07894	37
2 days, 1:00:00	23.7911	11.2434	37
04:00:00	23.4324	8.94405	37
11:00:00	23.1104	3.74338	37
2 days, 2:00:00	22.8395	8.58106	37
1 day, 21:00:00	22.7416	7.6136	37
1 day, 6:00:00	22.6386	11.7309	37
1 day, 17:00:00	22.3489	4.57838	37
1 day, 8:00:00	21.8117	8.04114	37
2 days, 10:00:00	21.4959	9.45812	37
06:00:00	20.9611	8.58879	37
1 day, 11:00:00	17.6569	3.94723	37
2 days, 11:00:00	17.379	6.08489	37
02:00:00	16.9999	7.37671	37
1 day, 5:00:00	14.2407	1.1195	37
01:00:00	32.1895	12.8626	36
7 days, 8:00:00	78.5061	7.49341	28
7 days, 9:00:00	41.8755	4.06667	26
3 days, 12:00:00	17.4244	11.6263	19
3 days, 3:00:00	6.57336	0.464619	19
6 days, 22:00:00	29.5776	11.8738	18
6 days, 11:00:00	27.7819	12.2991	18
1 day, 9:00:00	17.6257	4.33746	16
3 days, 6:00:00	14.4311	11.9275	15
6 days, 21:00:00	7.61899	0.94339	14
7 days, 7:00:00	24.7365	4.96026	12
3 days, 2:00:00	22.6922	13.84	12
7 days, 10:00:00	35.6372	9.80973	11
7 days, 16:00:00	21.4767	4.94965	11
3 days, 7:00:00	7.97249	6.08459	11
7 days, 3:00:00	5.12009	1.2666	11
2 days, 21:00:00	8.22247	7.29803	10
7 days, 19:00:00	7.64577	3.42155	10
6 days, 23:00:00	11.6807	10.0678	8
6 days, 16:00:00	12.8622	10.9015	7
6 days, 8:00:00	12.7939	11.3207	7
6 days, 4:00:00	10.7251	9.59392	7
7 days, 4:00:00	10.4632	9.2243	7
7 days, 11:00:00	9.87411	8.99193	6
7 days, 17:00:00	9.3548	8.38836	6
7 days, 5:00:00	14.8103	10.782	5
2 days, 19:00:00	10.7083	6.84034	5
3 days, 10:00:00	6.46629	6.35474	5
7 days, 6:00:00	8.88134	7.70753	4
7 days, 2:00:00	8.47719	7.22712	4
7 days, 1:00:00	6.04894	5.70768	4
3 days, 11:00:00	4.94267	3.74103	4
7 days, 20:00:00	4.08304	3.9001	4
2 days, 20:00:00	1.86084	1.26388	4
7 days, 18:00:00	6.10425	5.71295	3
7 days, 12:00:00	6.10177	5.77582	3
3 days, 0:00:00	4.46289	3.94467	3
7 days, 21:00:00	4.29357	4.13619	3
6 days, 7:00:00	3.71817	3.14701	3
6 days, 19:00:00	2.73261	2.70525	3
3 days, 5:00:00	1.95157	1.85805	3
6 days, 9:00:00	1.85492	1.85492	3
3 days, 1:00:00	0.628937	0.628937	3
6 days, 13:00:00	0.419312	0.419312	3
7 days, 15:00:00	3.05863	3.05863	2
3 days, 4:00:00	2.67731	2.67731	2
6 days, 15:00:00	2.58091	2.58091	2
6 days, 20:00:00	1.96792	1.96792	2
6 days, 12:00:00	1.81779	1.81779	2
7 days, 22:00:00	1.56356	1.56356	2
3 days, 8:00:00	1.4935	1.4935	2
7 days, 13:00:00	1.34393	1.34393	2
7 days, 14:00:00	1.34237	1.34237	2
3 days, 9:00:00	1.24131	1.24131	2
7 days, 23:00:00	1.21882	1.21882	2
2 days, 23:00:00	1.09685	1.09685	2
2 days, 22:00:00	0	0	2
6 days, 17:00:00	0	0	2
6 days, 18:00:00	0	0	2

## Sheet: NANP4 317 1
Track	Length	Distance traveled	Nr of Frames	velocity
15:00:00	332.161	9.57893	113	2.74514
2 days, 6:00:00	313.865	7.52104	113	2.59393
1 day, 6:00:00	296.115	2.5037	113	2.44723
1 day, 15:00:00	294.136	8.33484	113	2.43087
1 day, 23:00:00	285.55	9.05203	113	2.35992
05:00:00	262.718	8.71996	113	2.17123
2 days, 2:00:00	260.364	7.16526	113	2.15177
2 days, 0:00:00	254.672	14.2647	113	2.10473
2 days, 14:00:00	251.77	7.00008	113	2.08075
2 days, 16:00:00	251.461	7.14466	113	2.07819
2 days, 15:00:00	248.418	5.24046	113	2.05304
07:00:00	227.539	18.8084	113	1.88049
08:00:00	224.839	6.30717	113	1.85818
21:00:00	218.467	24.2247	113	1.80551
2 days, 7:00:00	207.293	25.5582	113	1.71317
17:00:00	206.667	5.27107	113	1.70799
1 day, 7:00:00	206.202	23.2532	113	1.70415
13:00:00	205.101	17.8385	113	1.69505
2 days, 23:00:00	200.671	59.8327	113	1.65844
1 day, 19:00:00	198.839	9.42722	113	1.6433
3 days, 0:00:00	195.173	16.8168	113	1.613
1 day, 1:00:00	194.29	2.8003	113	1.6057
1 day, 0:00:00	185.947	17.9267	113	1.53675
1 day, 20:00:00	177.941	9.2664	113	1.47059
2 days, 8:00:00	151.822	19.7013	113	1.25472
11:00:00	144.311	18.0811	113	1.19265
23:00:00	139.349	4.75757	113	1.15164
1 day, 18:00:00	131.932	21.1515	113	1.09035
1 day, 10:00:00	131.712	11.5752	113	1.08853
1 day, 22:00:00	129.488	9.94271	113	1.07015
09:00:00	118.397	4.45512	113	0.978484
1 day, 2:00:00	108.006	4.3377	113	0.892612
2 days, 18:00:00	106.504	6.54896	113	0.880197
16:00:00	101.411	3.13146	113	0.838107
2 days, 10:00:00	99.2888	21.5313	113	0.820568
1 day, 4:00:00	94.7683	23.1563	113	0.783209
3 days, 1:00:00	87.5716	35.4824	113	0.723732
06:00:00	87.3176	11.2737	113	0.721633
1 day, 13:00:00	84.8622	31.2414	113	0.70134
14:00:00	81.5537	10.1356	113	0.673997
22:00:00	80.9542	9.59582	113	0.669043
1 day, 16:00:00	80.3966	29.1436	113	0.664435
2 days, 9:00:00	79.4901	24.1089	113	0.656943
2 days, 11:00:00	76.7815	8.03719	113	0.634558
2 days, 4:00:00	76.6671	13.2764	113	0.633612
1 day, 17:00:00	74.9376	25.2851	113	0.619319
1 day, 11:00:00	74.8673	23.4037	113	0.618738
1 day, 3:00:00	73.5645	15.707	113	0.607971
1 day, 21:00:00	73.3616	25.0128	113	0.606295
2 days, 20:00:00	72.6416	18.6716	113	0.600344
1 day, 5:00:00	71.5069	20.6399	113	0.590966
10:00:00	67.9218	26.6892	113	0.561338
2 days, 5:00:00	66.6644	21.8968	113	0.550946
12:00:00	66.5087	13.9152	113	0.549659
2 days, 22:00:00	65.7089	14.9277	113	0.543049
1 day, 8:00:00	62.6834	12.5682	113	0.518044
2 days, 13:00:00	62.2635	17.2147	113	0.514575
2 days, 12:00:00	60.8116	15.4566	113	0.502575
2 days, 19:00:00	58.6639	9.00165	113	0.484826
2 days, 21:00:00	57.8141	12.0361	113	0.477802
3 days, 2:00:00	51.6861	9.74635	113	0.427158
3 days, 4:00:00	212.214	16.363	105
2 days, 17:00:00	39.9089	12.2931	66
1 day, 12:00:00	105.853	24.7877	63
2 days, 1:00:00	31.5774	12.6163	56
2 days, 3:00:00	85.0909	8.89562	42
4 days, 12:00:00	103.279	1.31201	40
01:00:00	20.7451	2.44849	39
3 days, 18:00:00	58.705	11.1809	30
4 days, 15:00:00	29.1347	8.17609	29
3 days, 15:00:00	23.7524	10.7786	23
5 days, 2:00:00	51.2404	1.09652	20
4 days, 10:00:00	21.3053	16.4465	18
5 days, 6:00:00	12.1048	4.69698	17
4 days, 13:00:00	8.48147	5.67588	16
02:00:00	7.3081	4.2164	14
5 days, 1:00:00	20.2912	14.5797	13
3 days, 3:00:00	8.78474	3.72197	12
5 days, 3:00:00	19.231	10.8316	11
04:00:00	12.1328	11.8213	11
1 day, 9:00:00	7.5778	3.69608	11
4 days, 18:00:00	20.8419	10.3526	10
5 days, 8:00:00	4.66043	2.47824	10
5 days, 9:00:00	22.15	3.87737	9
4 days, 3:00:00	13.8978	9.05477	8
4 days, 11:00:00	8.55877	5.34592	8
18:00:00	10.9666	8.78985	7
5 days, 4:00:00	10.7745	9.82417	7
5 days, 5:00:00	10.5131	6.19981	7
4 days, 19:00:00	10.1292	9.58449	7
4 days, 17:00:00	11.6365	7.16576	6
3 days, 14:00:00	10.9641	7.38673	6
4 days, 4:00:00	9.63958	9.35875	6
5 days, 11:00:00	9.48431	8.99064	6
5 days, 10:00:00	8.27449	7.05399	6
3 days, 10:00:00	3.83407	3.82511	6
1 day, 14:00:00	3.48017	3.38041	6
4 days, 0:00:00	1.89667	0.994421	6
4 days, 8:00:00	12.8583	6.76168	5
4 days, 1:00:00	11.368	6.6704	5
4 days, 7:00:00	11.2746	6.49011	5
4 days, 23:00:00	11.0457	5.64506	5
4 days, 14:00:00	9.81495	6.22356	5
3 days, 19:00:00	8.98628	7.05445	5
3 days, 17:00:00	5.78742	5.66037	5
3 days, 23:00:00	4.59027	4.40253	5
3 days, 13:00:00	4.40729	4.2841	5
19:00:00	2.6686	0.703173	5
4 days, 22:00:00	8.56469	6.42273	4
4 days, 21:00:00	8.36741	6.41583	4
3 days, 5:00:00	3.77579	3.60751	4
3 days, 16:00:00	3.10672	3.07539	4
03:00:00	2.45002	1.82226	4
5 days, 0:00:00	1.86604	1.83363	4
3 days, 7:00:00	0.889446	0.628937	4
3 days, 20:00:00	5.93946	5.39101	3
3 days, 22:00:00	5.83585	5.22606	3
3 days, 8:00:00	4.12528	3.97619	3
4 days, 2:00:00	2.70957	2.70516	3
3 days, 6:00:00	2.36595	2.34389	3
3 days, 11:00:00	2.31547	2.30912	3
4 days, 16:00:00	1.59105	1.59105	3
3 days, 21:00:00	1.56194	1.56194	3
5 days, 12:00:00	1.49543	1.29657	3
5 days, 7:00:00	1.278	1.27522	3
4 days, 6:00:00	1.25787	0	3
4 days, 9:00:00	1.25787	1.25787	3
4 days, 5:00:00	2.90109	2.90109	2
3 days, 12:00:00	2.08066	2.08066	2
3 days, 9:00:00	1.06898	1.06898	2
4 days, 20:00:00	0.83857	0.83857	2
20:00:00	0.534486	0.534486	2

## Sheet: NANP4 Control 2
Track	Length	Distance traveled	Nr of Frames	velocitu-y
1 day, 2:00:00	304.726	5.09629	112	2.5184
1 day, 17:00:00	267.144	9.21263	112	2.2078
1 day, 18:00:00	266.367	10.403	112	2.20138
06:00:00	263.461	13.3013	112	2.17736
1 day, 4:00:00	255.431	9.33051	112	2.111
1 day, 5:00:00	241.035	3.01215	112	1.99203
02:00:00	232.772	3.35456	112	1.92374
1 day, 8:00:00	230.564	6.19883	112	1.90549
1 day, 0:00:00	219.504	5.83887	112	1.81408
15:00:00	208.7	11.1952	112	1.72479
1 day, 6:00:00	204.398	10.8058	112	1.68924
23:00:00	191.508	4.746	112	1.58271
22:00:00	190.908	10.9221	112	1.57775
1 day, 7:00:00	176.767	17.0017	112	1.46089
16:00:00	174.148	16.0385	112	1.43924
1 day, 12:00:00	167.313	34.1798	112	1.38275
1 day, 15:00:00	135.08	22.8057	112	1.11636
09:00:00	123.747	23.2492	112	1.02271
1 day, 3:00:00	108.274	24.6108	112	0.894828
17:00:00	107.695	21.5747	112	0.890045
03:00:00	104.856	36.7993	112	0.866578
21:00:00	103.528	8.95985	112	0.855605
11:00:00	101.069	37.5904	112	0.83528
1 day, 16:00:00	99.8063	30.1107	112	0.824845
1 day, 14:00:00	98.6064	20.0524	112	0.814929
14:00:00	89.9051	27.028	112	0.743018
13:00:00	82.8148	37.1351	112	0.68442
08:00:00	80.4052	16.4944	112	0.664506
19:00:00	79.0571	33.6154	112	0.653364
20:00:00	72.5542	10.4287	112	0.599621
01:00:00	69.7442	25.6286	112	0.576399
18:00:00	55.5027	27.0233	112	0.4587
1 day, 10:00:00	105.321	16.4925	110
1 day, 11:00:00	120.023	15.3215	92
2 days, 11:00:00	67.333	10.3964	77
1 day, 1:00:00	66.5592	24.2249	75
2 days, 22:00:00	106.472	8.80505	60
04:00:00	87.1302	6.0251	58
2 days, 13:00:00	68.0753	14.2144	57
2 days, 1:00:00	116.662	6.03806	52
12:00:00	40.5064	11.5467	37
3 days, 10:00:00	72.5136	22.1809	33
05:00:00	26.5313	8.47344	29
2 days, 21:00:00	62.0682	12.4405	27
3 days, 12:00:00	18.9381	8.46139	25
2 days, 5:00:00	40.4924	6.64689	24
3 days, 19:00:00	60.8748	3.00162	22
1 day, 9:00:00	51.8034	0.592974	22
3 days, 6:00:00	45.6857	2.56557	19
3 days, 21:00:00	21.4798	9.51533	19
1 day, 13:00:00	20.9621	16.7784	17
3 days, 2:00:00	22.934	12.7434	15
4 days, 0:00:00	23.2404	12.363	14
3 days, 14:00:00	22.2886	1.73511	14
1 day, 19:00:00	28.51	3.64831	12
3 days, 4:00:00	14.8385	12.1882	11
2 days, 16:00:00	14.7226	12.1634	11
2 days, 4:00:00	13.2247	10.5157	11
4 days, 2:00:00	12.775	11.6692	11
1 day, 22:00:00	14.2294	10.9882	10
4 days, 3:00:00	12.0089	10.4953	10
2 days, 20:00:00	19.5123	9.84432	9
2 days, 2:00:00	7.09754	2.26763	9
3 days, 13:00:00	11.3999	10.2781	8
1 day, 20:00:00	8.68811	7.57334	6
2 days, 6:00:00	4.9036	1.97778	6
3 days, 23:00:00	13.3945	9.62079	5
3 days, 8:00:00	5.53946	4.90986	5
2 days, 15:00:00	2.3619	1.34174	5
3 days, 18:00:00	10.3422	8.72291	4
4 days, 5:00:00	5.13897	5.03143	4
2 days, 19:00:00	4.42936	2.09644	4
2 days, 8:00:00	3.29696	2.52829	4
10:00:00	1.91867	1.18591	4
3 days, 15:00:00	5.93511	5.6691	3
07:00:00	5.74627	5.50941	3
2 days, 14:00:00	5.70525	5.45075	3
2 days, 18:00:00	5.65034	5.57508	3
3 days, 7:00:00	5.55522	5.49188	3
2 days, 3:00:00	5.49502	5.31553	3
3 days, 5:00:00	5.43389	5.25367	3
3 days, 17:00:00	5.1644	4.92212	3
2 days, 9:00:00	5.12846	4.75872	3
3 days, 1:00:00	5.04893	5.04893	2
3 days, 9:00:00	5.03143	5.03143	2
3 days, 22:00:00	3.95556	3.95556	2
4 days, 4:00:00	3.50328	3.50328	2
3 days, 3:00:00	2.1584	2.1584	2
3 days, 11:00:00	2.15839	2.15839	2
2 days, 17:00:00	1.91283	1.91283	2
4 days, 6:00:00	1.32591	1.32591	2
4 days, 8:00:00	1.27519	1.27519	2
4 days, 7:00:00	1.269	1.269	2
4 days, 1:00:00	1.25787	1.25787	2
2 days, 7:00:00	0.838577	0.838577	2
2 days, 0:00:00	0.71709	0.71709	2
1 day, 21:00:00	0.703152	0.703152	2
2 days, 23:00:00	0.628937	0.628937	2
1 day, 23:00:00	0.562552	0.562552	2
2 days, 10:00:00	0	0	2
2 days, 12:00:00	0	0	2
3 days, 0:00:00	0	0	2
3 days, 16:00:00	0	0	2
3 days, 20:00:00	0	0	2

## Sheet: NANP4 317 2
Track	Length	Distance traveled	Nr of Frames	velocity
3 days, 4:00:00	359.304	17.7282	121	2.96946
2 days, 20:00:00	312.226	13.393	121	2.58038
4 days, 11:00:00	309.213	3.13839	121	2.55548
4 days, 17:00:00	289.952	8.40632	121	2.3963
2 days, 13:00:00	286.665	14.2715	121	2.36914
5 days, 1:00:00	283.436	4.45709	121	2.34245
10:00:00	282.409	9.70755	121	2.33396
4 days, 18:00:00	271.464	23.5587	121	2.2435
4 days, 8:00:00	270.527	27.067	121	2.23576
3 days, 20:00:00	261.617	15.7081	121	2.16212
1 day, 4:00:00	256.004	11.0888	121	2.11573
1 day, 15:00:00	254.805	32.0626	121	2.10583
21:00:00	253.377	36.8992	121	2.09403
04:00:00	252.081	14.2069	121	2.08332
4 days, 10:00:00	248.428	8.24913	121	2.05312
1 day, 13:00:00	247.434	40.4338	121	2.04491
23:00:00	233.341	8.17877	121	1.92844
4 days, 6:00:00	233.223	6.53723	121	1.92746
4 days, 19:00:00	221.163	10.6412	121	1.8278
4 days, 9:00:00	219.832	12.6753	121	1.8168
2 days, 17:00:00	217.124	13.3007	121	1.79441
4 days, 3:00:00	213.487	18.2636	121	1.76436
1 day, 5:00:00	210.528	4.59361	121	1.7399
4 days, 22:00:00	209.635	15.4741	121	1.73252
20:00:00	208.276	12.6318	121	1.72129
11:00:00	197.806	10.357	121	1.63476
03:00:00	197.746	19.2086	121	1.63427
3 days, 7:00:00	194.285	9.45565	121	1.60566
14:00:00	175.316	14.5012	121	1.44889
4 days, 0:00:00	173.005	3.52481	121	1.42979
4 days, 5:00:00	162.25	33.6417	121	1.34091
3 days, 6:00:00	162.048	28.6126	121	1.33924
1 day, 6:00:00	158.123	6.74365	121	1.30681
2 days, 14:00:00	157.098	13.4067	121	1.29833
4 days, 16:00:00	156.181	7.3225	121	1.29076
3 days, 17:00:00	147.388	11.8676	121	1.21808
1 day, 8:00:00	139.629	2.93036	121	1.15396
1 day, 0:00:00	138.129	48.8595	121	1.14156
1 day, 18:00:00	136.629	11.5123	121	1.12917
15:00:00	134.78	15.2815	121	1.11389
4 days, 2:00:00	124.164	22.8109	121	1.02615
3 days, 9:00:00	115.745	6.4284	121	0.956566
2 days, 1:00:00	103.814	12.1599	121	0.85797
12:00:00	99.1257	14.8357	121	0.819221
5 days, 4:00:00	98.5597	17.4933	121	0.814543
3 days, 8:00:00	97.681	21.9391	121	0.807281
5 days, 0:00:00	94.5246	23.1731	121	0.781195
4 days, 21:00:00	93.907	6.68797	121	0.776091
3 days, 12:00:00	93.6365	11.3529	121	0.773856
4 days, 15:00:00	93.3333	2.77423	121	0.77135
3 days, 5:00:00	92.4555	25.6653	121	0.764095
1 day, 20:00:00	92.4503	21.803	121	0.764052
3 days, 18:00:00	89.1975	9.26702	121	0.737169
2 days, 19:00:00	88.9146	22.5806	121	0.734831
3 days, 23:00:00	87.9725	10.8997	121	0.727045
4 days, 23:00:00	87.6994	8.80919	121	0.724789
4 days, 20:00:00	86.1077	23.7971	121	0.711634
3 days, 14:00:00	83.6263	20.8011	121	0.691126
1 day, 10:00:00	83.3529	16.3005	121	0.688867
3 days, 16:00:00	82.3936	11.3846	121	0.680939
1 day, 17:00:00	82.3145	11.9516	121	0.680285
1 day, 16:00:00	81.7206	2.80414	121	0.675377
18:00:00	80.6179	31.0305	121	0.666263
3 days, 13:00:00	78.8904	21.8374	121	0.651987
3 days, 2:00:00	76.8696	14.3405	121	0.635286
3 days, 22:00:00	76.4045	5.68209	121	0.631442
13:00:00	72.5244	13.315	121	0.599375
4 days, 4:00:00	72.4788	14.7418	121	0.598998
1 day, 19:00:00	71.6402	15.878	121	0.592068
19:00:00	68.9733	15.337	121	0.570027
3 days, 3:00:00	66.9287	16.7822	121	0.55313
2 days, 22:00:00	63.0196	4.74749	121	0.520823
2 days, 23:00:00	58.1652	6.65064	121	0.480704
2 days, 18:00:00	54.5399	6.33787	121	0.450743
08:00:00	53.2306	4.20412	121	0.439923
3 days, 0:00:00	50.6687	5.97132	121	0.41875
09:00:00	39.2279	6.94826	121	0.324198
3 days, 11:00:00	327.025	12.9912	119
3 days, 19:00:00	100.584	16.3313	114
1 day, 9:00:00	168.387	14.4163	113
1 day, 21:00:00	227.764	7.07779	111
2 days, 7:00:00	162.444	10.1704	107
7 days, 21:00:00	39.3077	6.20601	103
2 days, 15:00:00	84.973	17.5492	102
5 days, 2:00:00	59.7962	14.4181	102
2 days, 16:00:00	258.531	4.19527	101
1 day, 3:00:00	256.282	12.3766	100
8 days, 21:00:00	233.886	10.2181	96
4 days, 1:00:00	226.093	13.4533	94
17:00:00	65.549	18.7562	94
9 days, 6:00:00	51.679	5.50654	92
4 days, 14:00:00	90.6372	14.067	91
2 days, 21:00:00	126.954	6.37605	87
11 days, 8:00:00	172.271	1.20385	77
9 days, 1:00:00	64.2558	22.6765	74
12 days, 13:00:00	76.8089	6.31285	69
2 days, 5:00:00	51.5776	13.5946	68
5 days, 3:00:00	127.569	3.08561	60
1 day, 12:00:00	49.3116	11.4692	55
2 days, 8:00:00	210.053	14.5132	52
4 days, 13:00:00	140.536	7.37671	51
1 day, 22:00:00	30.9567	3.71917	46
3 days, 1:00:00	28.8425	1.81408	45
12 days, 15:00:00	121.415	12.0018	41
1 day, 14:00:00	39.7457	7.49918	41
1 day, 2:00:00	57.7218	25.5722	39
14 days, 23:00:00	33.4572	6.2893	38
17 days, 1:00:00	55.1811	16.727	34
14 days, 4:00:00	51.3539	1.17724	34
3 days, 10:00:00	77.9703	9.37554	33
18 days, 3:00:00	132.953	6.34105	32
1 day, 11:00:00	56.7652	5.03466	32
18 days, 1:00:00	24.8254	2.09644	32
10 days, 3:00:00	84.6534	7.96919	31
10 days, 23:00:00	16.7237	7.33752	31
17 days, 20:00:00	114.527	28.9197	30
18 days, 10:00:00	69.4234	6.31876	29
02:00:00	13.0198	4.29334	29
5 days, 13:00:00	35.0389	3.65645	25
18 days, 13:00:00	113.13	22.4376	24
01:00:00	59.2945	4.05219	24
9 days, 22:00:00	52.4716	9.98713	23
7 days, 15:00:00	87.7499	6.39683	21
2 days, 0:00:00	39.3549	1.69065	21
10 days, 14:00:00	34.581	19.7135	21
13 days, 23:00:00	30.3901	14.0215	21
20 days, 4:00:00	17.5846	8.44337	21
12 days, 18:00:00	32.43	20.8049	19
7 days, 17:00:00	22.4664	10.1412	18
20 days, 7:00:00	13.8443	3.75755	17
8 days, 3:00:00	58.1149	8.76626	16
6 days, 20:00:00	39.0596	5.89472	16
17 days, 21:00:00	34.5371	7.6196	16
3 days, 21:00:00	18.4561	12.0295	16
2 days, 2:00:00	65.1319	3.55108	15
20 days, 23:00:00	23.2296	18.2823	15
21 days, 19:00:00	12.5577	5.81389	15
19 days, 14:00:00	10.9886	4.11886	15
15 days, 19:00:00	6.30298	1.88679	15
19 days, 4:00:00	57.5006	4.87803	14
8 days, 2:00:00	54.5984	22.7796	14
22 days, 2:00:00	51.5496	31.2259	14
22 days, 4:00:00	7.12164	1.72681	14
1 day, 23:00:00	52.1288	22.378	13
22 days, 7:00:00	45.642	17.9884	13
13 days, 19:00:00	28.1152	9.43215	13
22 days, 5:00:00	16.3188	10.8144	13
13 days, 5:00:00	12.368	8.50616	13
20 days, 17:00:00	11.0353	5.8738	13
22 days, 17:00:00	70.2093	29.8157	12
22 days, 16:00:00	55.1482	10.3295	12
16 days, 23:00:00	34.5263	5.92961	12
22 days, 15:00:00	33.4409	3.60198	12
12 days, 6:00:00	13.8089	9.68362	12
19 days, 17:00:00	59.2006	0.427586	11
15 days, 9:00:00	25.2686	22.0216	11
4 days, 7:00:00	17.0937	4.60493	11
21 days, 23:00:00	16.9964	6.43096	11
13 days, 4:00:00	15.5877	9.1401	11
10 days, 18:00:00	13.7799	3.94022	11
05:00:00	9.24449	3.94023	11
11 days, 15:00:00	5.83783	1.8897	11
19 days, 23:00:00	62.479	20.4023	10
18 days, 16:00:00	56.4177	12.5068	10
5 days, 7:00:00	45.4304	13.9841	10
8 days, 1:00:00	26.1956	11.9041	10
19 days, 18:00:00	24.6384	10.7677	10
7 days, 5:00:00	24.2985	8.32681	10
7 days, 2:00:00	11.0793	5.84938	10
12 days, 11:00:00	7.63187	3.55778	10
22 days, 22:00:00	56.5421	17.7208	9
19 days, 13:00:00	45.6376	6.14715	9
17 days, 12:00:00	38.5835	16.0052	9
14 days, 19:00:00	34.3709	7.81399	9
22 days, 9:00:00	31.7804	7.83288	9
20 days, 13:00:00	25.8905	14.3232	9
19 days, 8:00:00	24.5863	7.10359	9
16 days, 2:00:00	23.5751	11.4163	9
16:00:00	11.2769	8.74947	9
13 days, 2:00:00	38.3793	5.3036	8
16 days, 19:00:00	37.0463	4.19641	8
6 days, 22:00:00	33.8036	6.45757	8
23 days, 15:00:00	33.3785	7.2289	8
15 days, 22:00:00	30.1268	2.32743	8
23 days, 13:00:00	26.0741	4.09527	8
8 days, 20:00:00	25.7019	12.2116	8
20 days, 8:00:00	19.4948	14.1903	8
12 days, 10:00:00	19.053	12.2552	8
9 days, 0:00:00	19.0328	9.89607	8
15 days, 2:00:00	18.4558	9.25016	8
10 days, 9:00:00	16.8378	10.3393	8
5 days, 12:00:00	16.1289	8.47759	8
23 days, 12:00:00	15.4668	3.34478	8
3 days, 15:00:00	12.7945	10.9858	8
19 days, 12:00:00	12.5822	9.11949	8
17 days, 8:00:00	11.487	9.80591	8
13 days, 10:00:00	5.86501	0.507029	8
21 days, 1:00:00	5.59849	0.795554	8
14 days, 17:00:00	4.85388	0.830173	8
5 days, 9:00:00	41.8579	21.8062	7
10 days, 2:00:00	36.4105	7.65127	7
20 days, 10:00:00	32.2866	17.1821	7
19 days, 0:00:00	29.3668	17.0612	7
7 days, 3:00:00	28.867	7.61303	7
2 days, 10:00:00	28.5915	6.48286	7
20 days, 6:00:00	27.5461	9.95223	7
17 days, 2:00:00	21.8388	20.1927	7
16 days, 9:00:00	15.6423	9.22964	7
17 days, 16:00:00	14.9737	10.5574	7
12 days, 9:00:00	13.3417	10.9738	7
11 days, 0:00:00	10.2442	8.24302	7
11 days, 21:00:00	6.02691	2.09905	7
13 days, 12:00:00	5.74524	1.00977	7
7 days, 4:00:00	4.16815	2.02824	7
11 days, 19:00:00	3.32457	0.314453	7
16 days, 15:00:00	37.3561	7.59361	6
20 days, 21:00:00	35.4363	9.16935	6
19 days, 16:00:00	34.303	15.4284	6
22 days, 12:00:00	32.3982	2.1584	6
24 days, 2:00:00	29.0672	17.6659	6
19 days, 9:00:00	29.0045	25.1374	6
11 days, 1:00:00	26.8352	2.51787	6
6 days, 1:00:00	25.5981	13.7931	6
20 days, 12:00:00	23.8849	20.2585	6
2 days, 11:00:00	23.0564	11.7699	6
12 days, 16:00:00	22.8061	5.82491	6
19 days, 10:00:00	22.0339	12.5049	6
7 days, 7:00:00	21.2234	8.84487	6
7 days, 6:00:00	19.5715	2.9556	6
23 days, 8:00:00	17.2729	11.9364	6
24 days, 15:00:00	16.6763	5.70294	6
7 days, 0:00:00	14.0926	8.12633	6
18 days, 17:00:00	13.1435	10.5197	6
24 days, 11:00:00	12.2427	9.01708	6
14 days, 21:00:00	10.1545	8.38836	6
23 days, 20:00:00	9.63176	8.88807	6
10 days, 1:00:00	9.26559	5.21588	6
11 days, 3:00:00	8.88543	6.41022	6
5 days, 11:00:00	8.19315	5.48139	6
06:00:00	8.18616	6.01376	6
12 days, 14:00:00	4.08215	3.16034	6
14 days, 18:00:00	3.42228	1.32592	6
17 days, 7:00:00	28.0462	13.3186	5
5 days, 20:00:00	27.3359	16.1357	5
24 days, 18:00:00	26.4427	5.30363	5
11 days, 5:00:00	25.8898	16.518	5
9 days, 5:00:00	24.3364	14.6023	5
12 days, 19:00:00	24.1792	15.8513	5
23 days, 22:00:00	23.4832	11.3016	5
13 days, 7:00:00	20.2578	8.39493	5
8 days, 15:00:00	18.8497	2.20375	5
17 days, 5:00:00	18.0143	11.2243	5
6 days, 4:00:00	17.5643	8.46723	5
13 days, 0:00:00	17.5425	11.8017	5
20 days, 20:00:00	16.6151	5.17783	5
24 days, 17:00:00	15.7947	11.6192	5
7 days, 13:00:00	15.2084	11.1656	5
24 days, 20:00:00	15.0909	8.82294	5
16 days, 5:00:00	14.7926	9.22047	5
22 days, 8:00:00	14.001	10.7406	5
21 days, 17:00:00	13.4949	9.96633	5
10 days, 17:00:00	12.6055	10.8603	5
15 days, 3:00:00	10.6968	6.78996	5
2 days, 9:00:00	10.2732	8.47013	5
20 days, 19:00:00	9.26358	3.76783	5
20 days, 18:00:00	9.23033	7.6577	5
11 days, 12:00:00	8.35489	7.42977	5
8 days, 19:00:00	8.25902	6.41989	5
13 days, 1:00:00	7.22551	6.9237	5
8 days, 0:00:00	6.74973	5.47852	5
19 days, 19:00:00	6.20038	5.70353	5
18 days, 21:00:00	6.03732	5.82985	5
10 days, 5:00:00	2.68687	0.314453	5
13 days, 21:00:00	2.25023	0.628967	5
2 days, 4:00:00	2.04323	1.40882	5
23 days, 0:00:00	22.5719	16.2762	4
17 days, 0:00:00	22.5551	12.427	4
13 days, 8:00:00	22.5379	6.42817	4
17 days, 13:00:00	21.9093	19.9394	4
21 days, 6:00:00	21.1625	15.966	4
20 days, 9:00:00	20.5624	1.78503	4
11 days, 14:00:00	20.3526	18.9406	4
21 days, 10:00:00	19.2978	4.64883	4
11 days, 4:00:00	19.1282	6.72168	4
14 days, 12:00:00	18.2708	2.26279	4
23 days, 21:00:00	18.1838	17.4222	4
17 days, 17:00:00	17.6136	1.32591	4
15 days, 13:00:00	17.3858	1.11428	4
18 days, 14:00:00	16.3851	10.1173	4
24 days, 16:00:00	16.3196	16.1686	4
11 days, 9:00:00	16.1742	8.06513	4
5 days, 23:00:00	15.9988	7.22975	4
16 days, 13:00:00	15.2722	14.0082	4
23 days, 14:00:00	15.261	14.1664	4
10 days, 10:00:00	14.6998	2.09644	4
24 days, 22:00:00	14.5091	2.51929	4
25 days, 2:00:00	14.4229	10.2078	4
22 days, 23:00:00	13.4674	10.3163	4
13 days, 17:00:00	13.1009	11.8592	4
2 days, 3:00:00	12.9661	7.95181	4
10 days, 12:00:00	12.7305	6.9079	4
12 days, 22:00:00	12.4123	2.51572	4
15 days, 6:00:00	11.1594	0.196181	4
6 days, 9:00:00	10.259	8.89441	4
18 days, 8:00:00	10.0702	1.72698	4
7 days, 14:00:00	9.1083	5.49699	4
23 days, 1:00:00	9.03814	8.1497	4
2 days, 6:00:00	8.31572	6.32067	4
9 days, 23:00:00	8.1266	7.80811	4
23 days, 4:00:00	7.7574	4.5353	4
9 days, 8:00:00	7.67515	4.96056	4
8 days, 9:00:00	7.4513	0.671188	4
20 days, 5:00:00	7.26594	2.42959	4
16 days, 21:00:00	7.22996	6.56623	4
25 days, 1:00:00	6.43955	3.1564	4
16 days, 20:00:00	6.39219	3.03668	4
5 days, 22:00:00	5.54586	5.35989	4
8 days, 18:00:00	5.54482	1.32585	4
8 days, 23:00:00	5.19992	4.17711	4
21 days, 20:00:00	4.68409	4.59163	4
24 days, 10:00:00	3.61249	0.628937	4
8 days, 12:00:00	3.23123	0.921482	4
6 days, 17:00:00	2.51572	0	4
6 days, 7:00:00	1.76272	1.5723	4
07:00:00	1.51623	0.622605	4
16 days, 3:00:00	1.4008	1.19185	4
6 days, 3:00:00	1.25787	1.25787	4
18 days, 2:00:00	17.0634	15.193	3
15 days, 14:00:00	15.4869	8.24365	3
25 days, 3:00:00	15.0337	4.67487	3
6 days, 19:00:00	15.0251	3.75023	3
21 days, 3:00:00	14.7569	0.037219	3
5 days, 14:00:00	14.652	1.36589	3
21 days, 21:00:00	14.5395	3.39101	3
17 days, 14:00:00	14.0339	12.1882	3
19 days, 22:00:00	13.9566	13.9549	3
6 days, 6:00:00	13.4491	11.5347	3
22 days, 3:00:00	13.3868	3.72653	3
12 days, 23:00:00	13.3043	10.3178	3
16 days, 16:00:00	13.2499	8.35427	3
13 days, 20:00:00	13.2376	10.9261	3
21 days, 14:00:00	13.1335	1.57233	3
15 days, 4:00:00	12.9524	4.02713	3
2 days, 12:00:00	12.7616	7.00068	3
17 days, 11:00:00	12.557	11.5642	3
8 days, 7:00:00	12.0796	2.91999	3
16 days, 4:00:00	11.9759	2.25793	3
9 days, 15:00:00	11.8002	11.3522	3
13 days, 13:00:00	11.594	7.55058	3
9 days, 7:00:00	11.5485	11.2647	3
19 days, 2:00:00	11.4178	11.0143	3
24 days, 21:00:00	10.9948	1.18591	3
5 days, 17:00:00	10.9491	10.9201	3
24 days, 0:00:00	10.9414	3.75023	3
23 days, 16:00:00	10.9376	4.68777	3
6 days, 15:00:00	10.6483	7.5691	3
15 days, 11:00:00	10.6165	2.59314	3
9 days, 4:00:00	10.4306	9.22863	3
10 days, 4:00:00	10.4141	0.628933	3
15 days, 16:00:00	10.374	2.68475	3
19 days, 3:00:00	10.07	5.15671	3
21 days, 7:00:00	9.9525	4.66722	3
21 days, 22:00:00	9.83241	1.87511	3
15 days, 12:00:00	9.46752	9.42227	3
15 days, 17:00:00	9.32749	5.79743	3
22 days, 20:00:00	9.31961	6.00329	3
25 days, 8:00:00	9.16128	5.43675	3
17 days, 3:00:00	9.0864	0.981515	3
17 days, 15:00:00	8.9159	3.86563	3
7 days, 1:00:00	8.88897	8.84594	3
15 days, 23:00:00	8.66142	7.95542	3
20 days, 22:00:00	8.57494	4.27673	3
20 days, 11:00:00	8.45545	7.54718	3
24 days, 23:00:00	8.44764	5.54517	3
22 days, 14:00:00	8.01584	7.29829	3
1 day, 1:00:00	7.97464	7.80783	3
8 days, 22:00:00	7.81001	1.3259	3
14 days, 5:00:00	7.75917	7.17094	3
16 days, 6:00:00	7.49803	6.91569	3
7 days, 12:00:00	7.49642	7.20398	3
13 days, 9:00:00	7.45046	5.55044	3
24 days, 3:00:00	7.33873	5.87068	3
19 days, 1:00:00	6.87019	6.7299	3
24 days, 13:00:00	6.84124	6.4874	3
18 days, 7:00:00	6.83028	6.36743	3
14 days, 0:00:00	6.76811	6.50233	3
7 days, 9:00:00	6.55888	2.25793	3
19 days, 20:00:00	6.51094	5.45072	3
5 days, 19:00:00	6.14228	5.64951	3
14 days, 3:00:00	6.05416	2.93501	3
23 days, 10:00:00	5.86951	1.01846	3
18 days, 0:00:00	5.83353	5.68458	3
9 days, 9:00:00	4.85443	3.95138	3
13 days, 18:00:00	4.82791	2.55042	3
9 days, 21:00:00	4.71453	4.64303	3
10 days, 22:00:00	4.48235	4.23894	3
23 days, 23:00:00	4.41149	3.56393	3
22:00:00	4.1642	3.31478	3
25 days, 6:00:00	4.058	2.96665	3
25 days, 9:00:00	4.03861	3.99448	3
9 days, 14:00:00	3.89558	3.87983	3
8 days, 6:00:00	3.84664	3.6867	3
6 days, 14:00:00	3.80825	3.79678	3
6 days, 10:00:00	3.65029	3.34061	3
21 days, 4:00:00	3.62782	3.62131	3
25 days, 5:00:00	3.62349	2.01357	3
22 days, 21:00:00	3.25622	3.16939	3
11 days, 7:00:00	2.86255	1.71921	3
14 days, 16:00:00	2.7373	1.13383	3
21 days, 16:00:00	2.56898	2.55956	3
6 days, 8:00:00	2.49581	2.13089	3
9 days, 18:00:00	2.39663	2.25327	3
22 days, 18:00:00	2.27554	2.26769	3
20 days, 14:00:00	0.986849	0.986849	3
15 days, 10:00:00	0.983778	0.818689	3
6 days, 11:00:00	9.97033	9.97033	2
14 days, 9:00:00	9.82422	9.82422	2
18 days, 18:00:00	9.78834	9.78834	2
9 days, 10:00:00	9.77937	9.77937	2
8 days, 13:00:00	9.71999	9.71999	2
23 days, 9:00:00	9.68004	9.68004	2
18 days, 5:00:00	9.65272	9.65272	2
10 days, 0:00:00	9.47867	9.47867	2
12 days, 1:00:00	9.46407	9.46407	2
15 days, 8:00:00	9.1456	9.1456	2
24 days, 14:00:00	9.12911	9.12911	2
17 days, 18:00:00	8.98666	8.98666	2
18 days, 19:00:00	8.98111	8.98111	2
11 days, 13:00:00	8.7248	8.7248	2
5 days, 8:00:00	8.39621	8.39621	2
12 days, 4:00:00	8.39616	8.39616	2
16 days, 11:00:00	8.28873	8.28873	2
8 days, 17:00:00	8.26963	8.26963	2
18 days, 6:00:00	8.259	8.259	2
13 days, 15:00:00	8.24368	8.24368	2
10 days, 8:00:00	8.15861	8.15861	2
10 days, 21:00:00	8.09777	8.09777	2
24 days, 4:00:00	8.04838	8.04838	2
6 days, 2:00:00	7.97747	7.97747	2
6 days, 5:00:00	7.9692	7.9692	2
14 days, 2:00:00	7.91106	7.91106	2
20 days, 1:00:00	7.75964	7.75964	2
12 days, 5:00:00	7.55097	7.55097	2
17 days, 22:00:00	7.53698	7.53698	2
13 days, 14:00:00	7.47504	7.47504	2
15 days, 20:00:00	7.46517	7.46517	2
16 days, 22:00:00	7.26303	7.26303	2
15 days, 21:00:00	7.18775	7.18775	2
14 days, 20:00:00	7.1648	7.1648	2
23 days, 11:00:00	7.15403	7.15403	2
18 days, 20:00:00	7.15268	7.15268	2
6 days, 18:00:00	7.1348	7.1348	2
14 days, 13:00:00	7.11213	7.11213	2
12 days, 8:00:00	7.07217	7.07217	2
13 days, 16:00:00	7.03165	7.03165	2
21 days, 12:00:00	6.96889	6.96889	2
17 days, 23:00:00	6.94359	6.94359	2
7 days, 11:00:00	6.93172	6.93172	2
24 days, 1:00:00	6.88579	6.88579	2
21 days, 9:00:00	6.81917	6.81917	2
15 days, 5:00:00	6.77379	6.77379	2
6 days, 12:00:00	6.72168	6.72168	2
22 days, 0:00:00	6.69599	6.69599	2
5 days, 21:00:00	6.56287	6.56287	2
16 days, 0:00:00	6.45351	6.45351	2
18 days, 12:00:00	6.23315	6.23315	2
23 days, 5:00:00	6.12322	6.12322	2
13 days, 22:00:00	6.04704	6.04704	2
12 days, 2:00:00	5.95921	5.95921	2
16 days, 12:00:00	5.89959	5.89959	2
12 days, 21:00:00	5.88498	5.88498	2
14 days, 8:00:00	5.79844	5.79844	2
25 days, 10:00:00	5.77377	5.77377	2
14 days, 22:00:00	5.77281	5.77281	2
14 days, 6:00:00	5.71046	5.71046	2
18 days, 9:00:00	5.6691	5.6691	2
9 days, 20:00:00	5.62531	5.62531	2
19 days, 7:00:00	5.58221	5.58221	2
17 days, 4:00:00	5.58027	5.58027	2
21 days, 8:00:00	5.57053	5.57053	2
12 days, 12:00:00	5.46685	5.46685	2
15 days, 0:00:00	5.43559	5.43559	2
5 days, 10:00:00	5.23958	5.23958	2
12 days, 20:00:00	5.21663	5.21663	2
7 days, 19:00:00	5.15652	5.15652	2
20 days, 2:00:00	5.13946	5.13946	2
10 days, 15:00:00	5.11805	5.11805	2
24 days, 7:00:00	5.10084	5.10084	2
16 days, 8:00:00	5.09437	5.09437	2
9 days, 2:00:00	5.0489	5.0489	2
15 days, 7:00:00	5.04887	5.04887	2
21 days, 5:00:00	5.02656	5.02656	2
5 days, 16:00:00	5.01943	5.01943	2
20 days, 0:00:00	4.96658	4.96658	2
11 days, 10:00:00	4.91209	4.91209	2
8 days, 5:00:00	4.8095	4.8095	2
11 days, 17:00:00	4.7916	4.7916	2
7 days, 23:00:00	4.67956	4.67956	2
22 days, 10:00:00	4.64061	4.64061	2
10 days, 13:00:00	4.63117	4.63117	2
9 days, 11:00:00	4.60261	4.60261	2
9 days, 13:00:00	4.50246	4.50246	2
19 days, 11:00:00	4.47239	4.47239	2
5 days, 5:00:00	4.45708	4.45708	2
22 days, 13:00:00	4.39504	4.39504	2
18 days, 4:00:00	4.37749	4.37749	2
24 days, 6:00:00	4.31682	4.31682	2
15 days, 1:00:00	4.30821	4.30821	2
8 days, 11:00:00	4.24381	4.24381	2
16 days, 17:00:00	4.19287	4.19287	2
7 days, 10:00:00	4.16133	4.16133	2
21 days, 0:00:00	4.15073	4.15073	2
14 days, 14:00:00	4.11652	4.11652	2
12 days, 17:00:00	4.02222	4.02222	2
16 days, 1:00:00	4.01291	4.01291	2
14 days, 10:00:00	3.97772	3.97772	2
11 days, 11:00:00	3.97768	3.97768	2
19 days, 6:00:00	3.92412	3.92412	2
7 days, 8:00:00	3.91607	3.91607	2
6 days, 13:00:00	3.8996	3.8996	2
23 days, 3:00:00	3.84424	3.84424	2
16 days, 18:00:00	3.77828	3.77828	2
13 days, 11:00:00	3.75023	3.75023	2
6 days, 0:00:00	3.75021	3.75021	2
23 days, 18:00:00	3.74093	3.74093	2
5 days, 6:00:00	3.71785	3.71785	2
16 days, 7:00:00	3.70899	3.70899	2
24 days, 8:00:00	3.68124	3.68124	2
8 days, 4:00:00	3.63409	3.63409	2
10 days, 16:00:00	3.58542	3.58542	2
20 days, 3:00:00	3.38041	3.38041	2
6 days, 16:00:00	3.3804	3.3804	2
11 days, 16:00:00	3.20694	3.20694	2
11 days, 2:00:00	3.1932	3.1932	2
25 days, 0:00:00	3.17581	3.17581	2
7 days, 22:00:00	3.13634	3.13634	2
10 days, 11:00:00	3.10999	3.10999	2
11 days, 20:00:00	3.08286	3.08286	2
24 days, 5:00:00	3.02354	3.02354	2
6 days, 23:00:00	3.02353	3.02353	2
24 days, 12:00:00	3.02348	3.02348	2
22 days, 1:00:00	2.95182	2.95182	2
7 days, 20:00:00	2.89921	2.89921	2
23 days, 17:00:00	2.82239	2.82239	2
15 days, 18:00:00	2.68474	2.68474	2
5 days, 18:00:00	2.65182	2.65182	2
13 days, 3:00:00	2.52823	2.52823	2
8 days, 10:00:00	2.44485	2.44485	2
25 days, 11:00:00	2.42933	2.42933	2
23 days, 6:00:00	2.3733	2.3733	2
23 days, 7:00:00	2.36083	2.36083	2
25 days, 7:00:00	2.32746	2.32746	2
14 days, 11:00:00	2.26279	2.26279	2
7 days, 18:00:00	2.25793	2.25793	2
17 days, 9:00:00	2.22854	2.22854	2
8 days, 16:00:00	2.2236	2.2236	2
22 days, 11:00:00	2.22286	2.22286	2
22 days, 6:00:00	2.21121	2.21121	2
17 days, 19:00:00	2.16898	2.16898	2
16 days, 10:00:00	2.16092	2.16092	2
6 days, 21:00:00	2.12249	2.12249	2
18 days, 23:00:00	2.10953	2.10953	2
19 days, 5:00:00	2.09647	2.09647	2
20 days, 15:00:00	2.09644	2.09644	2
10 days, 20:00:00	2.09444	2.09444	2
9 days, 12:00:00	2.08212	2.08212	2
24 days, 9:00:00	2.00261	2.00261	2
11 days, 6:00:00	1.9584	1.9584	2
23 days, 2:00:00	1.91281	1.91281	2
25 days, 12:00:00	1.88678	1.88678	2
14 days, 7:00:00	1.84351	1.84351	2
21 days, 13:00:00	1.79046	1.79046	2
21 days, 15:00:00	1.70473	1.70473	2
25 days, 4:00:00	1.65182	1.65182	2
21 days, 2:00:00	1.62823	1.62823	2
15 days, 15:00:00	1.57232	1.57232	2
17 days, 6:00:00	1.51175	1.51175	2
18 days, 11:00:00	1.50863	1.50863	2
9 days, 19:00:00	1.40633	1.40633	2
9 days, 17:00:00	1.37311	1.37311	2
17 days, 10:00:00	1.33269	1.33269	2
19 days, 15:00:00	1.32591	1.32591	2
11 days, 22:00:00	1.32588	1.32588	2
10 days, 7:00:00	1.26414	1.26414	2
9 days, 16:00:00	1.25781	1.25781	2
22 days, 19:00:00	1.24667	1.24667	2
12 days, 3:00:00	1.198	1.198	2
9 days, 3:00:00	1.17192	1.17192	2
21 days, 18:00:00	1.01325	1.01325	2
11 days, 23:00:00	0.926229	0.926229	2
18 days, 15:00:00	0.869975	0.869975	2
19 days, 21:00:00	0.840596	0.840596	2
12 days, 0:00:00	0.838562	0.838562	2
23 days, 19:00:00	0.818689	0.818689	2
21 days, 11:00:00	0.818666	0.818666	2
12 days, 7:00:00	0.80078	0.80078	2
4 days, 12:00:00	0.755864	0.755864	2
14 days, 1:00:00	0.691544	0.691544	2
10 days, 19:00:00	0.671202	0.671202	2
20 days, 16:00:00	0.662951	0.662951	2
24 days, 19:00:00	0.637638	0.637638	2
10 days, 6:00:00	0.628967	0.628967	2
16 days, 14:00:00	0.628906	0.628906	2
5 days, 15:00:00	0.611204	0.611204	2
8 days, 8:00:00	0.554292	0.554292	2
11 days, 18:00:00	0.419287	0.419287	2
18 days, 22:00:00	0.419281	0.419281	2
7 days, 16:00:00	0.369031	0.369031	2
13 days, 6:00:00	0.314453	0.314453	2
8 days, 14:00:00	0.25146	0.25146	2
14 days, 15:00:00	0.209595	0.209595	2
1 day, 7:00:00	0.101754	0.101754	2

## Sheet: NANP4 Control 3
Track	Length	Distance traveled	Nr of Frames	velocitu-y
22:00:00	480.014	16.01	117	3.96706
4 days, 11:00:00	464.967	7.18318	117	3.8427
5 days, 13:00:00	410.05	9.03537	117	3.38884
1900-01-01 03:00:00	388.604	5.20767	117	3.2116
11:00:00	379.84	5.22288	117	3.13917
2 days, 2:00:00	376.326	2.76938	117	3.11013
20:00:00	314.547	10.1086	117	2.59956
2 days, 19:00:00	311.696	8.06857	117	2.576
3 days, 9:00:00	309.542	9.05456	117	2.5582
6:00:00	309.136	3.15924	117	2.55484
1900-01-01 04:00:00	305.667	32.5524	117	2.52617
1 day, 22:00:00	301.957	17.6724	117	2.49551
1 day, 11:00:00	300.904	1.80183	117	2.48681
3 days, 12:00:00	285.782	7.35232	117	2.36183
3 days, 21:00:00	284.299	26.3015	117	2.34958
07:00:00	262.462	7.84292	117	2.1691
4 days, 18:00:00	256.103	31.4017	117	2.11655
4 days, 20:00:00	253.331	5.85766	117	2.09364
5 days, 0:00:00	252.814	10.7686	117	2.08937
5 days, 14:00:00	249.535	5.38884	117	2.06227
17:00:00	246.685	2.19836	117	2.03872
5 days, 9:00:00	237.635	9.49568	117	1.96393
3 days, 8:00:00	233.001	22.4628	117	1.92563
10:00:00	228.917	12.2868	117	1.89188
10 days, 21:00:00	224.386	7.615	85	1.85443
1 day, 15:00:00	210.214	20.0426	117	1.73731
21:00:00	205.578	27.6364	117	1.69899
1900-01-03 02:00:00	205.41	17.8857	117	1.6976
1 day, 0:00:00	201.874	12.1498	117	1.66838
2 days, 20:00:00	186.004	28.621	117	1.53722
10 days, 14:00:00	184.731	19.3156	54	1.5267
4 days, 0:00:00	181.778	14.979	117	1.5023
4 days, 9:00:00	180.739	30.5221	117	1.49371
5 days, 16:00:00	176.301	8.54997	112	1.45704
4 days, 8:00:00	175.538	6.06185	117	1.45073
4 days, 10:00:00	170.617	10.8814	117	1.41005
3 days, 16:00:00	160.683	26.7093	117	1.32796
2 days, 12:00:00	153.858	6.37514	117	1.27156
23:00:00	153.378	24.1692	117	1.26759
14 days, 18:00:00	152.761	8.18578	52	1.26249
5 days, 11:00:00	150.796	31.1607	66	1.24625
10 days, 19:00:00	150.687	1.35035	68	1.24535
12:00:00	149.052	26.2624	117	1.23184
1900-01-01 17:00:00	148.346	22.3779	117	1.226
1 day, 20:00:00	142.157	11.2536	117	1.17485
1900-01-01 02:00:00	137.325	29.414	117	1.13492
12 days, 11:00:00	135.079	19.6771	37	1.11635
3 days, 0:00:00	134.827	13.1859	58	1.11427
2 days, 21:00:00	134.095	16.9331	117	1.10822
4 days, 14:00:00	133.729	4.58769	41	1.1052
3 days, 18:00:00	132.371	8.31946	50	1.09398
4 days, 23:00:00	131.734	15.9076	88	1.08871
5:00:00	130.818	9.29042	117	1.08114
2 days, 4:00:00	129.288	11.7613	108	1.0685
2 days, 3:00:00	129.167	6.8202	117	1.06749
12 days, 3:00:00	127.887	7.96535	74	1.05692
3 days, 20:00:00	127.016	1.53262	50	1.04972
04:00:00	126.409	18.1403	108	1.0447
5 days, 19:00:00	126.051	8.23501	60	1.04175
13 days, 20:00:00	125.413	12.0736	54	1.03648
4 days, 5:00:00	120.716	23.3966	117	0.997649
16:00:00	119.918	9.62079	57	0.991056
3 days, 3:00:00	117.977	13.7573	117	0.975018
3 days, 15:00:00	117.773	22.4399	117	0.97333
3 days, 1:00:00	117.208	28.3449	117	0.968664
4 days, 19:00:00	112.083	15.929	117	0.926302
5 days, 10:00:00	108.356	17.102	117	0.895504
4 days, 1:00:00	108.257	43.6954	117	0.894688
8:00:00	107.796	12.5595	117	0.890874
2 days, 0:00:00	106.761	27.4778	117	0.882319
3 days, 23:00:00	106.24	21.2593	117	0.87802
2 days, 14:00:00	103.883	17.4541	53	0.858536
3 days, 5:00:00	102.162	15.1792	117	0.844313
4 days, 3:00:00	99.8108	31.8313	117	0.824883
1 day, 16:00:00	98.8422	6.38452	30	0.816877
16 days, 13:00:00	98.3327	8.53659	40	0.812667
1 day, 18:00:00	98.263	19.4492	117	0.812091
2 days, 7:00:00	97.9194	2.66157	117	0.809251
2 days, 17:00:00	97.8059	6.88328	117	0.808314
2 days, 22:00:00	97.7263	9.38075	25	0.807655
1900-01-03 04:00:00	97.1972	26.3588	117	0.803282
3 days, 10:00:00	97.0801	14.7218	101	0.802315
4 days, 17:00:00	96.0374	21.3548	111	0.793697
2 days, 5:00:00	95.7678	5.48051	117	0.79147
3 days, 7:00:00	92.631	27.6253	117	0.765545
4 days, 15:00:00	92.1013	20.8618	117	0.761168
8 days, 3:00:00	91.7706	12.5182	54	0.758434
1 day, 21:00:00	91.7002	8.07762	117	0.757853
2 days, 6:00:00	89.9017	7.07775	117	0.742989
17 days, 9:00:00	88.9486	6.94326	33	0.735112
2 days, 11:00:00	88.0477	5.98696	117	0.727667
1 day, 9:00:00	86.1235	14.892	117	0.711765
1900-01-01 08:00:00	85.9623	21.376	117	0.710433
1:00:00	85.1626	22.4452	117	0.703823
2 days, 9:00:00	84.5261	8.24059	117	0.698563
6 days, 8:00:00	83.4891	25.4598	115	0.689992
2 days, 13:00:00	82.8364	11.5456	117	0.684599
5 days, 2:00:00	82.1796	14.4915	102	0.679171
1900-01-01 14:00:00	81.6231	9.46242	117	0.674571
14 days, 13:00:00	81.0951	11.7892	25	0.670207
10 days, 10:00:00	81.0068	20.0186	88	0.669478
2:00:00	80.26	27.1923	117	0.663306
1 day, 13:00:00	79.7603	10.8427	40	0.659176
1 day, 23:00:00	79.3999	6.69981	117	0.656197
2 days, 8:00:00	78.7379	16.4028	117	0.650726
8 days, 20:00:00	76.6136	11.9596	56	0.63317
3 days, 19:00:00	76.5662	5.66782	117	0.632779
3 days, 17:00:00	76.3765	7.04691	117	0.63121
5 days, 23:00:00	74.7213	4.48187	117	0.617531
13:00:00	72.9951	6.03036	117	0.603265
4 days, 7:00:00	72.7574	1.46443	117	0.601301
14:00:00	72.4332	15.7539	117	0.598622
16 days, 22:00:00	71.5373	12.1445	29	0.591217
18:00:00	70.3401	5.68623	117	0.581323
1 day, 12:00:00	69.9133	7.4325	117	0.577796
2 days, 10:00:00	68.9212	15.2874	117	0.569596
10 days, 18:00:00	67.9537	30.3893	87	0.561601
17 days, 15:00:00	67.3192	3.70599	18	0.556357
12 days, 20:00:00	67.1007	11.1013	66	0.554551
9:00:00	66.4194	3.17002	117	0.54892
6 days, 14:00:00	66.126	17.2383	74	0.546496
8 days, 17:00:00	65.6983	12.2561	69	0.542961
1 day, 10:00:00	64.9346	1.78331	117	0.53665
13 days, 21:00:00	64.6381	20.2244	15	0.534199
9 days, 4:00:00	62.8871	5.18317	97	0.519728
4 days, 6:00:00	60.1625	6.96381	117	0.497211
13 days, 18:00:00	60.1089	8.16532	58	0.496768
12 days, 17:00:00	59.83	6.74268	26	0.494463
4 days, 21:00:00	58.2189	11.8616	59	0.481148
13 days, 13:00:00	57.709	20.8698	56	0.476934
3 days, 6:00:00	55.5668	7.71014	91	0.459229
1900-01-01 06:00:00	53.6152	11.7764	63	0.443101
5 days, 1:00:00	52.0056	2.77831	56	0.429798
14 days, 3:00:00	50.32	9.84386	23	0.415868
8 days, 5:00:00	49.914	4.59785	13	0.412513
15 days, 8:00:00	49.645	14.6658	11	0.410289
20 days, 3:00:00	49.4889	11.2629	13	0.408999
9 days, 12:00:00	49.4456	7.27301	17	0.408641
6 days, 15:00:00	48.6323	8.98379	38	0.40192
2 days, 16:00:00	48.0823	13.7296	42	0.397374
3 days, 22:00:00	47.5655	6.77291	117	0.393104
14 days, 9:00:00	45.6957	2.0597	55	0.37765
8 days, 21:00:00	45.5733	8.69546	8	0.376639
13 days, 14:00:00	45.3402	2.71808	52	0.374712
9 days, 9:00:00	44.8167	13.653	14	0.370386
14 days, 2:00:00	44.382	6.77118	57	0.366794
9 days, 6:00:00	44.3508	9.42362	12	0.366535
20 days, 12:00:00	43.6566	1.48365	12	0.360798
11 days, 23:00:00	43.2988	3.97768	60	0.357842
8 days, 22:00:00	42.4541	13.0131	9	0.35086
14 days, 4:00:00	41.4064	14.6751	9	0.342201
16 days, 17:00:00	40.5202	15.5113	8	0.334878
11 days, 17:00:00	38.6634	2.26765	19	0.319532
18 days, 1:00:00	37.6153	9.55959	12	0.31087
4 days, 2:00:00	37.0283	1.7789	88	0.306019
12 days, 8:00:00	36.7673	8.83213	20	0.303862
5 days, 18:00:00	36.63	6.80474	41	0.302727
10 days, 3:00:00	36.1332	13.3895	10	0.298621
9 days, 0:00:00	35.342	9.9063	9	0.292083
11 days, 4:00:00	35.31	8.13029	13	0.291818
5 days, 8:00:00	35.2199	6.85921	28	0.291074
8 days, 8:00:00	33.4917	5.08034	23	0.276791
8 days, 23:00:00	33.3923	6.36744	9	0.275969
7 days, 1:00:00	32.6383	16.631	9	0.269738
18 days, 0:00:00	32.231	15.8735	25	0.266372
7 days, 22:00:00	31.6553	13.8619	13	0.261614
8 days, 12:00:00	31.3973	8.01005	31	0.259482
11 days, 9:00:00	31.3553	5.24028	11	0.259135
19 days, 6:00:00	31.2269	27.378	21	0.258073
12 days, 10:00:00	30.5883	4.90762	8	0.252796
9 days, 8:00:00	30.5455	12.9046	29	0.252442
12 days, 18:00:00	30.0488	10.5761	8	0.248337
7 days, 4:00:00	29.7214	6.36791	7	0.245632
1900-01-01 19:00:00	29.4489	8.09552	16	0.243379
15:00:00	28.9616	1.79708	117	0.239352
6 days, 9:00:00	28.6492	10.295	8	0.23677
19 days, 17:00:00	28.3317	14.817	10	0.234146
17 days, 19:00:00	28.3204	3.71956	30	0.234053
18 days, 6:00:00	28.1905	1.89098	15	0.232979
15 days, 23:00:00	28.1179	5.21196	11	0.232379
4 days, 16:00:00	27.8241	3.87302	30	0.229952
13 days, 10:00:00	27.2542	14.5062	10	0.225242
19 days, 16:00:00	25.9544	10.8369	8	0.214499
19:00:00	25.881	0.592958	114	0.213892
15 days, 22:00:00	25.6239	7.08282	45	0.211768
2 days, 1:00:00	25.5713	2.07317	117	0.211333
19 days, 5:00:00	25.0329	2.09644	5	0.206884
17 days, 7:00:00	24.7962	5.88211	34	0.204927
6 days, 12:00:00	24.7009	14.3939	7	0.20414
15 days, 11:00:00	23.8286	2.18685	47	0.196931
18 days, 17:00:00	23.7033	14.1885	6	0.195895
8 days, 4:00:00	23.3914	2.55904	32	0.193318
12 days, 22:00:00	23.1159	7.34128	6	0.19104
5 days, 15:00:00	23.1096	6.0481	31	0.190989
7 days, 16:00:00	23.0611	6.1982	8	0.190587
17 days, 0:00:00	22.9998	13.3433	7	0.190081
13 days, 6:00:00	22.903	18.962	6	0.189281
16 days, 8:00:00	22.8201	9.2125	7	0.188596
17 days, 23:00:00	22.4063	6.67081	28	0.185176
21 days, 2:00:00	22.3581	10.0086	5	0.184778
16 days, 1:00:00	22.3286	16.9319	7	0.184534
7 days, 23:00:00	22.2264	12.9778	10	0.183689
11 days, 0:00:00	22.0732	11.0715	17	0.182423
13 days, 16:00:00	21.935	11.4268	17	0.181281
6 days, 22:00:00	21.5305	12.3934	7	0.177938
20 days, 18:00:00	21.3803	9.41529	7	0.176697
11 days, 13:00:00	21.3271	10.8059	6	0.176257
3 days, 14:00:00	21.1922	9.6602	5	0.175142
11 days, 5:00:00	20.9624	14.6691	9	0.173243
13 days, 4:00:00	20.9122	12.1882	13	0.172828
16 days, 3:00:00	20.8093	3.83004	11	0.171978
19 days, 18:00:00	20.8086	8.00145	8	0.171972
5 days, 3:00:00	20.7497	0.943397	63	0.171485
18 days, 18:00:00	20.7363	7.94815	7	0.171375
18 days, 8:00:00	20.563	7.92497	6	0.169942
20 days, 23:00:00	20.1642	13.6912	8	0.166646
6 days, 5:00:00	20.1564	10.57	13	0.166582
7 days, 3:00:00	19.9011	3.70899	5	0.164472
18 days, 23:00:00	19.8363	13.8733	8	0.163937
7 days, 17:00:00	19.8031	12.8544	8	0.163662
18 days, 11:00:00	19.8029	0	5	0.16366
14 days, 19:00:00	19.8004	14.1503	9	0.16364
6 days, 10:00:00	19.7095	4.19581	8	0.162888
6 days, 3:00:00	19.6257	2.42478	26	0.162196
8 days, 2:00:00	19.6067	11.5713	5	0.162039
10 days, 6:00:00	19.069	18.6907	4	0.157595
11 days, 10:00:00	18.8588	17.0253	6	0.155858
8 days, 0:00:00	18.7438	16.2284	5	0.154908
15 days, 2:00:00	18.6594	7.50201	16	0.15421
6 days, 16:00:00	18.5485	7.81252	5	0.153293
2 days, 15:00:00	18.517	6.37737	12	0.153033
5 days, 20:00:00	17.8298	10.39	13	0.147354
7 days, 14:00:00	17.7612	12.6753	7	0.146787
15 days, 20:00:00	17.5615	12.5943	11	0.145136
21 days, 6:00:00	17.4479	8.1411	6	0.144197
16 days, 7:00:00	17.0736	9.34384	9	0.141104
14 days, 23:00:00	16.9071	7.40166	11	0.139728
1900-01-01 05:00:00	16.7317	8.77007	8	0.138278
20 days, 11:00:00	16.4204	4.36306	5	0.135706
17 days, 12:00:00	16.2772	10.1412	13	0.134522
11 days, 14:00:00	16.2617	6.96967	7	0.134394
6 days, 13:00:00	16.1994	10.3237	16	0.13388
8 days, 9:00:00	16.0641	3.02355	17	0.132761
5 days, 22:00:00	16.0084	4.30608	18	0.132301
13 days, 2:00:00	15.8694	7.69496	6	0.131152
5 days, 12:00:00	15.8381	11.8874	5	0.130894
18 days, 5:00:00	15.6444	13.2112	7	0.129293
11 days, 19:00:00	15.5554	3.79645	20	0.128557
20 days, 15:00:00	15.3922	10.5994	8	0.127208
17 days, 5:00:00	15.3822	9.90656	6	0.127125
17 days, 2:00:00	15.2903	12.7398	3	0.126366
11 days, 7:00:00	15.1301	12.6695	5	0.125043
6 days, 4:00:00	14.8195	11.8441	5	0.122475
11 days, 2:00:00	14.7265	10.6603	11	0.121706
15 days, 4:00:00	14.6955	11.5866	7	0.12145
13 days, 8:00:00	14.675	11.4405	5	0.121281
16 days, 4:00:00	14.6572	8.98475	4	0.121134
5 days, 4:00:00	14.494	4.41527	18	0.119785
6 days, 6:00:00	14.3592	10.3668	3	0.118671
18 days, 2:00:00	14.2173	8.13382	9	0.117499
17 days, 3:00:00	14.0673	13.5322	3	0.116258
21 days, 3:00:00	14.0573	12.0072	7	0.116176
7 days, 20:00:00	13.8773	13.8488	3	0.114689
20 days, 22:00:00	13.8496	6.76078	3	0.114459
6 days, 0:00:00	13.8038	10.8521	10	0.114081
12 days, 4:00:00	13.7096	9.45954	3	0.113302
21 days, 7:00:00	13.6854	12.0781	6	0.113102
20 days, 7:00:00	13.5391	4.69818	14	0.111893
8 days, 6:00:00	13.5038	3.27473	3	0.111601
8 days, 14:00:00	13.4231	10.6347	9	0.110935
11 days, 12:00:00	13.126	1.40633	15	0.10848
17 days, 17:00:00	13.085	10.1412	4	0.10814
11 days, 16:00:00	13.0374	3.1048	3	0.107747
15 days, 0:00:00	12.998	10.3648	5	0.107422
6 days, 2:00:00	12.8336	11.5779	3	0.106063
14 days, 22:00:00	12.6603	2.22361	16	0.104631
14 days, 0:00:00	12.5296	5.2365	8	0.10355
16 days, 0:00:00	12.3869	10.4391	4	0.102371
1 day, 1:00:00	12.3709	1.47155	16	0.102239
12 days, 19:00:00	12.2561	10.6155	4	0.10129
5 days, 5:00:00	12.2272	2.803	22	0.101051
4 days, 12:00:00	12.0148	4.77985	15	0.0992955
10 days, 13:00:00	11.8557	4.13614	6	0.0979807
6 days, 19:00:00	11.8553	4.13615	9	0.0979779
13 days, 17:00:00	11.6947	10.4906	4	0.0966507
10 days, 12:00:00	11.4401	9.94427	4	0.0945461
8 days, 11:00:00	11.4207	8.38573	6	0.0943856
8 days, 1:00:00	11.2056	9.76862	4	0.0926086
5 days, 7:00:00	11.1569	0.559021	14	0.0922055
17 days, 16:00:00	11.0881	0.457866	15	0.0916375
10 days, 4:00:00	11.0086	2.76733	18	0.0909801
6 days, 11:00:00	10.7817	10.4427	3	0.0891053
17 days, 8:00:00	10.7516	4.03804	4	0.0888564
6 days, 20:00:00	10.6096	9.22433	4	0.0876828
12 days, 6:00:00	10.6076	9.02807	5	0.0876658
12 days, 2:00:00	10.482	9.20824	4	0.0866282
15 days, 9:00:00	10.3935	4.07549	17	0.085897
10 days, 1:00:00	10.3318	8.40268	4	0.085387
20 days, 1:00:00	10.3298	9.3097	4	0.0853703
15 days, 13:00:00	10.1755	6.00053	3	0.0840947
11 days, 8:00:00	10.0147	8.57938	3	0.0827658
9 days, 14:00:00	9.8683	2.00261	4	0.0815562
19 days, 14:00:00	9.80582	9.75741	3	0.0810398
19 days, 11:00:00	9.65542	9.65542	2	0.0797969
15 days, 18:00:00	9.60397	8.22167	3	0.0793716
16 days, 5:00:00	9.53595	4.29447	4	0.0788095
9 days, 1:00:00	9.49405	9.49405	2	0.0784633
21 days, 14:00:00	9.30967	9.30967	2	0.0769394
9 days, 17:00:00	9.22162	1.77885	12	0.0762118
14 days, 6:00:00	9.12047	9.12047	2	0.0753758
12 days, 23:00:00	8.98373	2.81618	4	0.0742457
7 days, 21:00:00	8.85746	7.83501	7	0.0732022
6 days, 7:00:00	8.85396	7.9383	6	0.0731732
13 days, 23:00:00	8.77627	8.23929	3	0.0725312
14 days, 8:00:00	8.73756	7.09313	4	0.0722113
5 days, 21:00:00	8.73462	0.46875	28	0.072187
9 days, 13:00:00	8.69331	2.28997	3	0.0718455
19 days, 13:00:00	8.63264	0.369446	18	0.0713441
21 days, 8:00:00	8.62931	0.628967	5	0.0713166
14 days, 7:00:00	8.57312	8.05427	3	0.0708522
14 days, 1:00:00	8.43195	7.71082	4	0.0696855
17 days, 13:00:00	8.31802	2.10856	12	0.068744
16 days, 6:00:00	8.23766	8.23766	2	0.0680798
9 days, 23:00:00	8.23025	5.66911	5	0.0680186
7 days, 6:00:00	8.20061	8.19008	3	0.0677736
16 days, 16:00:00	8.07983	6.20402	3	0.0667755
16 days, 18:00:00	7.63886	7.63886	2	0.063131
12 days, 16:00:00	7.59829	2.98324	20	0.0627958
19 days, 12:00:00	7.53111	6.05988	6	0.0622406
7 days, 2:00:00	7.52841	3.31475	4	0.0622183
17 days, 10:00:00	7.34073	6.76725	4	0.0606672
11 days, 15:00:00	7.0726	2.91243	3	0.0584512
14 days, 20:00:00	6.80732	6.76283	3	0.0562588
9 days, 2:00:00	6.78591	2.51787	9	0.0560819
15 days, 16:00:00	6.74343	0	15	0.0557308
12 days, 5:00:00	6.72331	6.72331	2	0.0555646
21 days, 9:00:00	6.71982	4.45224	5	0.0555357
16 days, 15:00:00	6.5549	0.937554	6	0.0541727
13 days, 19:00:00	6.49388	5.79046	3	0.0536684
10 days, 22:00:00	6.43113	0.468805	7	0.0531499
12 days, 14:00:00	6.40971	5.94939	3	0.0529728
19 days, 3:00:00	6.32577	3.58545	6	0.0522791
15 days, 21:00:00	6.21109	2.41323	7	0.0513313
9 days, 15:00:00	6.11515	6.03613	4	0.0505384
14 days, 16:00:00	6.08266	5.38822	3	0.0502699
12 days, 21:00:00	6.06162	2.8289	8	0.050096
19 days, 21:00:00	6.01712	2.48118	8	0.0497283
15 days, 5:00:00	6.00051	6.00051	2	0.049591
8 days, 13:00:00	5.96837	5.96837	2	0.0493253
16 days, 23:00:00	5.82491	5.82491	2	0.0481397
21 days, 4:00:00	5.7747	2.53532	6	0.0477248
12 days, 7:00:00	5.59496	5.53476	3	0.0462393
13 days, 9:00:00	5.49199	5.46685	3	0.0453883
11 days, 1:00:00	5.37943	5.37943	2	0.0444581
17 days, 18:00:00	5.35991	3.21566	3	0.0442967
13 days, 11:00:00	5.33667	5.33667	2	0.0441047
10 days, 0:00:00	5.13511	5.07059	3	0.0424389
19 days, 22:00:00	5.11718	5.07182	5	0.0422908
16 days, 20:00:00	5.06212	3.13284	6	0.0418357
18 days, 16:00:00	5.03289	0.79553	10	0.0415941
21 days, 5:00:00	5.03153	4.79177	3	0.0415829
18 days, 3:00:00	5.02326	4.80923	3	0.0415145
18 days, 20:00:00	5.00977	4.80685	4	0.0414031
19 days, 10:00:00	4.90759	4.90759	2	0.0405586
15 days, 7:00:00	4.83759	4.83759	2	0.0399801
19 days, 19:00:00	4.7589	4.71698	3	0.0393298
10 days, 16:00:00	4.71139	1.1118	6	0.0389371
20 days, 5:00:00	4.67477	0.647885	8	0.0386344
13 days, 22:00:00	4.67216	4.62132	3	0.0386129
9 days, 21:00:00	4.63356	4.63356	2	0.0382939
17 days, 14:00:00	4.62923	0.562565	8	0.0382581
16 days, 9:00:00	4.61192	3.48442	5	0.0381151
21 days, 1:00:00	4.58132	4.21378	3	0.0378621
5 days, 17:00:00	4.5057	3.48362	3	0.0372372
8 days, 10:00:00	4.4901	1.38084	6	0.0371082
10 days, 7:00:00	4.4472	4.4472	2	0.0367537
15 days, 19:00:00	4.40532	4.40532	2	0.0364076
9 days, 3:00:00	4.32482	1.47155	8	0.0357423
10 days, 15:00:00	4.31625	4.31625	2	0.0356715
7 days, 12:00:00	4.26017	4.17788	3	0.035208
15 days, 10:00:00	4.18944	4.16426	3	0.0346235
18 days, 19:00:00	4.15661	4.15661	2	0.0343521
11 days, 20:00:00	4.12949	4.12949	2	0.034128
19 days, 8:00:00	4.05599	4.05599	2	0.0335206
20 days, 0:00:00	4.04954	2.59315	9	0.0334672
12 days, 13:00:00	4.00242	4.00242	2	0.0330779
14 days, 5:00:00	3.92493	0.628906	5	0.0324374
12 days, 9:00:00	3.86327	1.40633	4	0.0319278
7 days, 5:00:00	3.86204	2.65177	3	0.0319177
11 days, 18:00:00	3.79724	3.79678	3	0.0313822
10 days, 17:00:00	3.70208	1.06898	6	0.0305957
22 days, 0:00:00	3.63603	3.63603	2	0.0300499
10 days, 23:00:00	3.60989	3.60989	2	0.0298338
14 days, 21:00:00	3.60524	1.93055	8	0.0297954
3 days, 11:00:00	3.59844	3.59844	2	0.0297391
7 days, 9:00:00	3.58551	3.58551	2	0.0296323
13 days, 15:00:00	3.58268	1.00324	9	0.0296089
21 days, 19:00:00	3.30188	3.30188	2	0.0272883
19 days, 4:00:00	3.21276	1.93281	5	0.0265518
9 days, 19:00:00	3.19024	1.40633	6	0.0263656
20 days, 10:00:00	3.11656	3.11656	2	0.0257567
15 days, 14:00:00	3.08774	0.296487	14	0.0255185
18 days, 15:00:00	3.07081	3.07081	2	0.0253786
21 days, 11:00:00	3.06469	0.889408	4	0.0253281
6 days, 21:00:00	3.04996	0.432187	7	0.0252063
9 days, 11:00:00	2.96481	2.96481	2	0.0245025
12 days, 15:00:00	2.9648	2.9648	2	0.0245025
10 days, 9:00:00	2.94247	2.94247	2	0.024318
13 days, 0:00:00	2.93021	2.59009	3	0.0242166
12 days, 1:00:00	2.92519	2.92519	2	0.0241751
19 days, 2:00:00	2.89633	0.397791	11	0.0239366
17 days, 11:00:00	2.89061	2.80355	5	0.0238893
9 days, 18:00:00	2.88556	2.88556	2	0.0238476
21 days, 17:00:00	2.88125	2.88125	2	0.023812
18 days, 9:00:00	2.87473	0.104858	8	0.0237581
17 days, 6:00:00	2.83695	2.83695	2	0.0234459
8 days, 16:00:00	2.6871	2.6871	2	0.0222075
16 days, 19:00:00	2.66273	1.83744	4	0.0220061
9 days, 7:00:00	2.63855	0.669674	7	0.0218062
13 days, 3:00:00	2.6178	2.59317	3	0.0216347
15 days, 1:00:00	2.61689	1.93538	4	0.0216272
21 days, 10:00:00	2.55775	1.54767	5	0.0211384
20 days, 21:00:00	2.51572	2.51572	2	0.020791
16 days, 10:00:00	2.49043	2.49043	2	0.0205821
20 days, 14:00:00	2.48577	2.48577	2	0.0205435
12 days, 12:00:00	2.44482	2.44482	2	0.0202051
18 days, 12:00:00	2.43488	0.296444	7	0.020123
20 days, 17:00:00	2.42876	0.467156	5	0.0200724
18 days, 13:00:00	2.40041	2.09906	3	0.0198381
15 days, 6:00:00	2.37491	2.37491	2	0.0196273
7 days, 18:00:00	2.37353	1.14058	3	0.0196159
9 days, 22:00:00	2.37188	2.37188	2	0.0196023
20 days, 19:00:00	2.34954	1.51176	5	0.0194177
21 days, 21:00:00	2.27237	2.27237	2	0.0187799
16 days, 21:00:00	2.23388	1.3259	6	0.0184618
8 days, 19:00:00	2.22563	0.711552	3	0.0183936
11 days, 3:00:00	2.19987	1.40635	4	0.0181807
7 days, 15:00:00	2.16596	2.16596	2	0.0179005
14 days, 17:00:00	2.14942	2.14942	2	0.0177638
4 days, 13:00:00	2.10888	1.88678	3	0.0174287
4 days, 22:00:00	2.01714	1.34791	8	0.0166706
7 days, 7:00:00	1.96953	1.04822	4	0.0162771
6 days, 17:00:00	1.96513	1.77888	4	0.0162408
8 days, 15:00:00	1.85077	0.592953	6	0.0152956
5 days, 6:00:00	1.78928	1.46804	3	0.0147875
19 days, 0:00:00	1.785	1.785	2	0.0147521
13 days, 5:00:00	1.7789	1.7789	3	0.0147017
6 days, 1:00:00	1.6902	1.6902	3	0.0139686
17 days, 4:00:00	1.68759	1.68759	2	0.013947
21 days, 12:00:00	1.67901	1.11269	3	0.0138761
21 days, 16:00:00	1.63845	1.63845	2	0.0135409
9 days, 16:00:00	1.61274	1.61274	2	0.0133284
21 days, 13:00:00	1.57907	1.25787	3	0.0130502
10 days, 5:00:00	1.57235	1.57235	2	0.0129946
7 days, 0:00:00	1.5477	1.5477	2	0.0127909
20 days, 6:00:00	1.50149	0.296498	5	0.012409
18 days, 4:00:00	1.47279	1.25789	4	0.0121718
13 days, 7:00:00	1.47127	1.47127	2	0.0121592
22 days, 2:00:00	1.45635	1.45635	2	0.012036
20 days, 9:00:00	1.44823	1.40628	3	0.0119688
19 days, 9:00:00	1.44537	1.09336	4	0.0119452
21 days, 18:00:00	1.43418	1.43418	2	0.0118527
8 days, 7:00:00	1.43418	1.43418	2	0.0118527
17 days, 1:00:00	1.40636	1.40636	2	0.0116228
16 days, 14:00:00	1.32584	1.32584	2	0.0109574
19 days, 23:00:00	1.28845	0.64752	4	0.0106484
19 days, 15:00:00	1.26555	1.26555	2	0.0104591
17 days, 21:00:00	1.25789	1.25789	2	0.0103957
11 days, 21:00:00	1.25787	1.25787	2	0.0103956
14 days, 10:00:00	1.25787	1.25787	2	0.0103956
19 days, 7:00:00	1.25781	1.25781	2	0.0103951
14 days, 14:00:00	1.23397	0.296487	6	0.0101981
20 days, 20:00:00	1.20941	1.20941	2	0.00999514
18 days, 21:00:00	1.18594	1.18594	2	0.00980114
4 days, 4:00:00	1.17533	1.17533	2	0.00971349
12 days, 0:00:00	1.17194	1.17194	2	0.00968548
21 days, 20:00:00	1.13202	1.13202	2	0.00935556
1900-01-01 07:00:00	1.06898	1.06898	2	0.00883451
10 days, 8:00:00	1.04807	1.02359	4	0.00866177
13 days, 12:00:00	1.04138	0	6	0.00860646
13 days, 1:00:00	1.01231	0	8	0.00836618
15 days, 17:00:00	0.979243	0.864374	3	0.00809291
19 days, 20:00:00	0.943433	0.314453	3	0.00779696
18 days, 7:00:00	0.937575	0.937575	2	0.00774855
9 days, 20:00:00	0.937568	0.937568	2	0.0077485
6 days, 18:00:00	0.937561	0.937561	3	0.00774844
20 days, 16:00:00	0.937554	0.937554	2	0.00774838
11 days, 6:00:00	0.895587	0.895587	2	0.00740155
19 days, 1:00:00	0.889483	0.296487	3	0.0073511
7 days, 13:00:00	0.845093	0.845093	2	0.00698424
10 days, 20:00:00	0.838577	0.838577	2	0.00693039
20 days, 13:00:00	0.838562	0.838562	2	0.00693026
15 days, 3:00:00	0.832703	0.832703	2	0.00688184
15 days, 15:00:00	0.82004	0.82004	2	0.00677719
17 days, 20:00:00	0.819486	0.819486	2	0.00677261
10 days, 11:00:00	0.755874	0.755874	2	0.00624689
15 days, 12:00:00	0.755874	0.755874	2	0.00624689
11 days, 11:00:00	0.715809	0.296498	3	0.00591578
18 days, 14:00:00	0.715794	0.296487	3	0.00591566
14 days, 15:00:00	0.715784	0.296498	4	0.00591557
22 days, 3:00:00	0.711574	0.711574	2	0.00588077
18 days, 22:00:00	0.662961	0.662961	2	0.00547901
21 days, 22:00:00	0.628929	0.628929	2	0.00519776
16 days, 2:00:00	0.628906	0.628906	2	0.00519757
17 days, 22:00:00	0.628906	0.628906	2	0.00519757
3 days, 13:00:00	0.583207	0.524139	3	0.00481989
21 days, 15:00:00	0.562531	0.562531	2	0.00464902
16 days, 11:00:00	0.432224	0.432224	3	0.0035721
7 days, 19:00:00	0.419312	0.419312	2	0.00346538
21 days, 0:00:00	0.419289	0.419289	3	0.0034652
16 days, 12:00:00	0.419289	0.419289	2	0.0034652
7 days, 8:00:00	0.355776	0.355776	2	0.0029403
11 days, 22:00:00	0.296498	0.296498	2	0.0024504
7 days, 10:00:00	0.29649	0.29649	2	0.00245033
20 days, 2:00:00	0.296487	0.296487	2	0.00245031
6 days, 23:00:00	0.296476	0.296476	2	0.00245022
18 days, 10:00:00	0.296455	0.296455	2	0.00245004
20 days, 8:00:00	0.289753	0.289753	2	0.00239465
14 days, 12:00:00	0.148271	0.148271	2	0.00122538
2 days, 18:00:00	0	0	13	0
9 days, 5:00:00	0	0	4	0
3:00:00	0	0	3	0
2 days, 23:00:00	0	0	3	0
7 days, 11:00:00	0	0	3	0
8 days, 18:00:00	0	0	3	0
14 days, 11:00:00	0	0	3	0
9 days, 10:00:00	0	0	2	0
10 days, 2:00:00	0	0	2	0
20 days, 4:00:00	0	0	2	0
21 days, 23:00:00	0	0	2	0
22 days, 1:00:00	0	0	2	0

## Sheet: NANP4 317 3
Track	Length	Distance traveled	Nr of Frames	velocity
4 days, 4:00:00	282.423	13.1268	118	2.33408
5 days, 4:00:00	243.122	4.99773	118	2.00927
18:00:00	236.266	28.3963	118	1.95261
2 days, 21:00:00	234.182	14.4167	118	1.93539
1 day, 10:00:00	225.657	18.0935	118	1.86493
1900-01-02 15:00:00	221.266	3.01786	118	1.82864
2 days, 23:00:00	220.771	8.14134	118	1.82456
13:00:00	220.599	3.99561	118	1.82313
6 days, 6:00:00	210.665	10.0752	118	1.74104
3 days, 4:00:00	210.016	16.5563	118	1.73567
5 days, 5:00:00	204.511	6.69764	118	1.69017
6 days, 7:00:00	200.671	18.0736	118	1.65844
1900-01-01 01:00:00	171.706	1.19463	118	1.41905
5 days, 22:00:00	162.868	13.634	118	1.34601
1 day, 14:00:00	162.607	28.1364	118	1.34386
5 days, 7:00:00	159.218	2.9954	118	1.31585
1 day, 9:00:00	156.474	15.6775	118	1.29318
4 days, 1:00:00	155.018	23.1232	118	1.28114
5 days, 10:00:00	153.898	5.32792	118	1.27189
4 days, 11:00:00	152.493	12.5177	118	1.26027
1 day, 4:00:00	152.379	7.56284	118	1.25933
4 days, 0:00:00	148.701	13.2954	118	1.22893
5 days, 8:00:00	144.08	36.0844	118	1.19075
6 days, 5:00:00	143.199	21.9096	118	1.18346
3 days, 22:00:00	142.874	33.6079	118	1.18078
1 day, 8:00:00	141.984	20.3449	118	1.17342
6 days, 16:00:00	141.091	7.6276	118	1.16604
1900-01-02 19:00:00	140.444	3.57085	118	1.1607
3 days, 15:00:00	139.019	1.01173	118	1.14892
3 days, 9:00:00	136.865	4.033	118	1.13111
1 day, 0:00:00	134.777	7.84455	118	1.11386
1 day, 23:00:00	134.6	14.6292	118	1.1124
5 days, 19:00:00	133.433	16.3736	118	1.10276
6:00:00	130.831	32.5289	118	1.08125
10:00:00	129.093	19.7018	118	1.06688
1900-01-01 16:00:00	128.421	20.2783	118	1.06133
1 day, 22:00:00	127.583	30.8087	118	1.05441
1900-01-04 22:00:00	127.033	6.42346	118	1.04986
1 day, 12:00:00	126.253	24.5941	118	1.04342
1 day, 15:00:00	125.761	8.76078	118	1.03934
6 days, 23:00:00	123.349	16.9819	118	1.01942
6 days, 11:00:00	118.936	17.6232	118	0.98294
4 days, 6:00:00	118.844	12.9158	118	0.982183
4 days, 12:00:00	117.811	31.9809	118	0.973642
1 day, 7:00:00	117.502	8.11674	118	0.971088
3 days, 8:00:00	117.073	9.76134	118	0.967549
1900-01-03 05:00:00	115.304	12.8939	118	0.952923
1900-01-01 02:00:00	115.17	6.82398	118	0.951816
1900-01-01 03:00:00	114.805	13.9517	118	0.9488
5 days, 14:00:00	114.751	9.53946	118	0.948355
6 days, 18:00:00	114.213	8.18306	118	0.943911
3 days, 10:00:00	111.817	21.4102	118	0.924104
1900-01-06 17:00:00	111.605	6.6996	118	0.922353
3 days, 13:00:00	111.144	15.3909	118	0.918548
17:00:00	110.516	5.81798	118	0.913352
3 days, 7:00:00	109.842	11.2565	118	0.907784
12:00:00	109.774	28.9491	118	0.907225
2 days, 10:00:00	108.577	10.8474	118	0.897329
4 days, 19:00:00	108.398	9.61509	118	0.895851
5 days, 0:00:00	108.207	20.3733	118	0.89427
3 days, 23:00:00	107.556	6.85267	118	0.888894
6 days, 0:00:00	107.107	13.6157	118	0.885183
4:00:00	105.604	9.81954	118	0.872759
2 days, 3:00:00	105.309	16.4073	118	0.870326
16:00:00	104.533	14.6684	118	0.863908
2 days, 17:00:00	104.026	23.7642	118	0.859719
5 days, 16:00:00	103.851	15.8377	118	0.858274
6 days, 9:00:00	103.255	5.25346	118	0.853346
2 days, 20:00:00	102.743	26.698	118	0.849113
6 days, 14:00:00	101.925	14.6578	118	0.842358
4 days, 9:00:00	100.576	32.1531	118	0.831204
4 days, 2:00:00	99.6295	11.5329	118	0.823384
6 days, 4:00:00	97.0631	18.7166	118	0.802174
3 days, 12:00:00	94.8679	18.6613	118	0.784032
3 days, 19:00:00	92.4459	9.03031	118	0.764016
1900-01-03 18:00:00	92.1966	15.1724	118	0.761955
6 days, 15:00:00	91.9338	4.07053	118	0.759784
3 days, 6:00:00	90.9137	9.3901	118	0.751353
2 days, 0:00:00	90.4639	9.46666	118	0.747636
1900-01-01 20:00:00	90.4363	27.0047	118	0.747407
2 days, 16:00:00	90.0247	15.5069	118	0.744006
2 days, 18:00:00	89.3103	11.7504	118	0.738101
19:00:00	88.9556	10.5291	118	0.73517
2 days, 7:00:00	88.1918	13.4679	118	0.728858
3 days, 17:00:00	87.7634	6.22547	118	0.725318
1 day, 13:00:00	87.7166	6.87842	118	0.724931
14:00:00	87.6486	14.2643	118	0.724369
07:00:00	86.8703	8.80618	118	0.717937
3 days, 20:00:00	86.4567	5.85985	118	0.714518
4 days, 13:00:00	85.8785	10.9146	118	0.70974
3 days, 1:00:00	84.1515	6.34572	118	0.695467
2 days, 11:00:00	83.2376	22.3878	118	0.687914
4 days, 7:00:00	82.9677	8.94916	118	0.685683
3 days, 11:00:00	81.7879	10.1533	118	0.675933
6 days, 3:00:00	81.1839	7.38528	118	0.670941
3 days, 16:00:00	80.9878	20.6965	118	0.66932
6 days, 22:00:00	79.4987	13.6837	118	0.657014
2 days, 4:00:00	79.1608	5.1191	118	0.654222
5 days, 6:00:00	78.5053	16.0125	118	0.648804
5 days, 3:00:00	77.5818	6.28592	118	0.641172
6 days, 10:00:00	77.1497	3.237	118	0.637601
4 days, 17:00:00	77.1436	4.77689	118	0.63755
23:00:00	76.9573	7.53402	118	0.636011
6 days, 12:00:00	76.8643	16.6668	118	0.635242
2 days, 2:00:00	76.7426	8.52032	118	0.634236
20:00:00	76.6862	7.67997	118	0.63377
5 days, 23:00:00	75.799	6.95881	118	0.626438
2 days, 14:00:00	75.1633	10.4005	118	0.621185
5 days, 18:00:00	75.1263	7.03166	118	0.620879
6 days, 2:00:00	75.0678	5.01643	118	0.620395
4 days, 18:00:00	74.9804	9.94894	118	0.619673
4 days, 5:00:00	73.8318	6.91901	118	0.61018
5 days, 2:00:00	72.7853	0.843794	118	0.601531
6 days, 21:00:00	71.388	5.93148	118	0.589983
7 days, 1:00:00	70.384	7.69906	118	0.581686
5 days, 17:00:00	69.7374	4.0037	118	0.576342
1 day, 17:00:00	68.7069	3.23679	118	0.567826
6 days, 13:00:00	67.3757	5.15592	118	0.556824
4 days, 15:00:00	65.3969	9.77415	118	0.54047
4 days, 8:00:00	64.6884	7.40644	118	0.534615
2 days, 5:00:00	61.3304	3.60893	118	0.506863
6 days, 20:00:00	59.5231	9.73665	118	0.491926
11:00:00	58.6319	12.2132	118	0.484561
6 days, 8:00:00	57.8389	11.0676	118	0.478007
2 days, 12:00:00	57.2929	10.2461	118	0.473495
3 days, 2:00:00	54.9128	15.6152	118	0.453825
6 days, 1:00:00	52.8906	4.45788	118	0.437112
4 days, 16:00:00	49.2849	3.58808	118	0.407313
5 days, 15:00:00	39.9146	5.43025	118	0.329872
5 days, 20:00:00	38.175	6.86725	118	0.315496
2 days, 13:00:00	33.3159	3.72699	118	0.275338
3 days, 0:00:00	29.6954	3.51488	118	0.245417
6 days, 19:00:00	21.0184	3.25885	118	0.173706
2 days, 8:00:00	138.607	25.1133	117	1.14551
1:00:00	67.5313	5.87051	108	0.55811
1 day, 6:00:00	87.9595	9.71921	106	0.726938
7 days, 21:00:00	108.299	11.0588	101	0.895029
9:00:00	70.4032	5.47443	100	0.581845
2 days, 9:00:00	118.609	2.34389	97	0.980242
5 days, 11:00:00	61.4646	8.64383	95	0.507972
8 days, 18:00:00	94.6708	30.0351	85	0.782404
2 days, 1:00:00	85.9963	14.2035	85	0.710714
5:00:00	72.0241	15.5435	83	0.59524
8:00:00	88.799	24.4607	75	0.733876
5 days, 21:00:00	45.8323	4.33186	73	0.378779
1 day, 18:00:00	87.496	4.82322	72	0.723107
5 days, 9:00:00	120.333	17.4195	69	0.994485
9 days, 19:00:00	78.8838	11.909	68	0.651932
9 days, 18:00:00	72.2257	13.1803	68	0.596906
3 days, 14:00:00	14.6491	1.85555	67	0.121067
8 days, 17:00:00	40.5728	15.274	65	0.335312
1 day, 19:00:00	19.7546	2.06017	64	0.163262
1900-01-01 05:00:00	85.8133	13.3357	60	0.709201
5 days, 12:00:00	47.9507	4.17573	58	0.396287
10 days, 22:00:00	83.5566	8.40793	54	0.69055
11 days, 9:00:00	63.4545	10.7569	47	0.524417
11 days, 10:00:00	108.746	14.7885	46	0.898727
11 days, 11:00:00	71.7141	8.848	45	0.592678
4 days, 10:00:00	45.5058	6.21475	45	0.376081
4 days, 14:00:00	28.8341	7.29701	45	0.238299
7 days, 8:00:00	60.6666	5.63235	44	0.501377
11 days, 14:00:00	60.3138	16.8186	43	0.498461
4 days, 21:00:00	56.7379	28.077	43	0.468908
3:00:00	21.4334	3.3564	42	0.177136
1900-01-05 01:00:00	69.0785	9.87635	41	0.570896
8 days, 0:00:00	27.103	5.79147	38	0.223992
10 days, 12:00:00	35.7315	1.13384	37	0.295302
12 days, 2:00:00	34.312	15.93	36	0.28357
12 days, 4:00:00	21.9794	6.11401	36	0.181648
12 days, 6:00:00	26.9352	4.19689	34	0.222605
12 days, 9:00:00	4.54187	0.628929	32	0.0375361
7 days, 6:00:00	36.3986	12.6431	28	0.300815
10 days, 20:00:00	32.9311	12.4013	28	0.272158
10 days, 7:00:00	7.58051	0.82235	28	0.0626489
7 days, 12:00:00	33.378	24.8995	27	0.275851
7 days, 17:00:00	29.3768	19.6849	27	0.242783
3 days, 21:00:00	20.9868	3.50314	27	0.173445
10 days, 21:00:00	3.67635	0.209625	26	0.030383
8 days, 11:00:00	22.3875	7.03166	24	0.18502
1900-01-02 22:00:00	14.1763	6.44404	23	0.11716
10 days, 23:00:00	20.0409	12.7	22	0.165627
7 days, 2:00:00	9.09643	1.78773	22	0.0751771
9 days, 20:00:00	27.4384	2.23707	21	0.226763
7 days, 13:00:00	13.6369	8.49054	21	0.112702
13 days, 0:00:00	39.6497	3.30174	20	0.327683
9 days, 10:00:00	29.9558	9.33941	20	0.247568
1900-01-03 03:00:00	25.2281	13.7891	20	0.208497
9 days, 23:00:00	24.8466	11.2747	20	0.205344
2:00:00	7.89651	2.75628	19	0.0652604
13 days, 2:00:00	6.18804	0.891448	19	0.0511408
8 days, 23:00:00	25.52	7.78578	18	0.210909
8 days, 4:00:00	4.68106	0.419312	18	0.0386864
13 days, 4:00:00	26.1205	1.94671	17	0.215872
13 days, 5:00:00	17.4092	7.96922	17	0.143878
11 days, 4:00:00	10.3241	8.43143	17	0.085323
8 days, 13:00:00	1.86699	0.444725	17	0.0154296
13 days, 7:00:00	29.8638	24.0293	16	0.246808
13 days, 6:00:00	18.7614	11.0823	16	0.155053
12 days, 14:00:00	17.9024	13.0249	16	0.147954
7 days, 20:00:00	2.34382	0.468764	16	0.0193704
11 days, 22:00:00	26.9802	6.20544	15	0.222977
12 days, 22:00:00	19.9315	11.3207	15	0.164723
13 days, 11:00:00	9.39167	7.43771	15	0.0776171
7 days, 7:00:00	6.82303	1.69673	15	0.0563887
11 days, 8:00:00	4.71918	0.773123	15	0.0390015
1900-01-13 13:00:00	28.1608	22.8931	14	0.232734
8 days, 10:00:00	24.3184	9.0171	14	0.200978
7 days, 16:00:00	11.6213	9.6436	14	0.0960442
10 days, 2:00:00	10.7141	7.61452	14	0.0885465
12 days, 8:00:00	8.95372	5.5403	14	0.0739977
12 days, 7:00:00	8.09233	5.23045	14	0.0668788
13 days, 15:00:00	13.874	11.5304	13	0.114661
9 days, 21:00:00	9.8157	4.56667	13	0.0811215
12 days, 23:00:00	8.30109	0.703166	13	0.0686041
7 days, 14:00:00	1.25787	0	13	0.0103956
12 days, 17:00:00	15.7511	10.9196	12	0.130174
12 days, 0:00:00	15.4972	8.34076	12	0.128076
4 days, 20:00:00	5.81209	1.27065	12	0.0480338
11 days, 12:00:00	18.918	10.0161	11	0.156347
12 days, 20:00:00	18.2168	11.3382	11	0.150552
11 days, 15:00:00	10.9502	7.12865	11	0.0904977
11 days, 5:00:00	9.76983	1.42373	11	0.0807424
7 days, 5:00:00	9.61041	4.07399	11	0.0794249
13 days, 20:00:00	9.13522	0.697831	11	0.0754977
11 days, 0:00:00	8.36304	4.18132	11	0.069116
13 days, 10:00:00	22.868	10.3804	10	0.188991
12 days, 1:00:00	14.0701	11.0601	10	0.116282
4 days, 3:00:00	3.75564	0.444717	10	0.0310384
9 days, 12:00:00	13.42	8.14105	9	0.110909
8 days, 9:00:00	10.3615	8.61135	9	0.0856324
9 days, 4:00:00	10.3592	7.78226	9	0.0856136
15:00:00	4.76279	2.33025	9	0.0393619
11 days, 3:00:00	4.48072	1.26223	9	0.0370307
13 days, 19:00:00	10.4854	3.5701	8	0.0866565
7 days, 23:00:00	3.77586	0.331466	8	0.0312055
8 days, 8:00:00	11.9093	11.0063	7	0.0984239
7 days, 22:00:00	9.61273	8.01046	7	0.0794441
9 days, 16:00:00	9.40637	8.38574	7	0.0777386
13 days, 22:00:00	8.06458	7.07286	7	0.0666494
12 days, 18:00:00	7.06895	6.29434	7	0.0584211
13 days, 14:00:00	5.29995	1.25784	7	0.0438012
11 days, 1:00:00	4.39072	1.95824	7	0.036287
9 days, 6:00:00	2.46057	0.523042	7	0.0203353
1 day, 11:00:00	1.16902	0.559052	7	0.00966129
12 days, 13:00:00	10.9472	6.48502	6	0.090473
9 days, 1:00:00	9.07539	7.25946	6	0.0750032
11 days, 16:00:00	7.75542	7.13096	6	0.0640944
10 days, 13:00:00	5.4515	5.0706	6	0.0450537
14 days, 3:00:00	5.3088	2.48578	6	0.0438744
7 days, 19:00:00	4.43723	4.40253	6	0.0366713
11 days, 23:00:00	3.77356	3.77356	6	0.0311864
13 days, 23:00:00	2.88155	2.12815	6	0.0238144
7 days, 18:00:00	2.51569	1.25787	6	0.0207908
13 days, 3:00:00	2.20382	0.0889278	6	0.0182134
12 days, 12:00:00	1.55434	0.662961	6	0.0128458
1900-01-07 11:00:00	1.53052	0.937568	6	0.0126489
8 days, 15:00:00	1.46107	0	6	0.0120749
13 days, 17:00:00	0	0	6	0
11 days, 13:00:00	0	0	6	0
9 days, 0:00:00	12.956	5.39436	5	0.107074
13 days, 18:00:00	6.37817	1.18147	5	0.0527121
14 days, 4:00:00	3.87005	3.80293	5	0.0319839
8 days, 19:00:00	3.64288	3.50518	5	0.0301064
14 days, 5:00:00	3.63479	2.86223	5	0.0300396
13 days, 12:00:00	3.36367	0.988928	5	0.0277989
10 days, 1:00:00	2.84946	2.01353	5	0.0235493
14 days, 2:00:00	2.56134	1.59106	5	0.0211681
10 days, 6:00:00	2.51569	0	5	0.0207908
12 days, 16:00:00	1.42615	0.234402	5	0.0117863
10 days, 16:00:00	0.662932	0	5	0.00547878
10 days, 8:00:00	0.628937	0.628937	5	0.00519782
10 days, 15:00:00	12.66	7.04401	4	0.104628
13 days, 21:00:00	4.99402	3.66726	4	0.0412729
8 days, 3:00:00	4.40259	0.628906	4	0.036385
8 days, 20:00:00	3.14465	3.14465	4	0.0259889
11 days, 20:00:00	2.67293	1.29659	4	0.0220903
11 days, 6:00:00	1.7761	0.419281	4	0.0146785
12 days, 3:00:00	1.69009	0.845087	4	0.0139677
7 days, 10:00:00	1.25784	0.419281	4	0.0103954
8 days, 16:00:00	1.1351	0.937595	4	0.00938099
11 days, 7:00:00	0.865955	0.838562	4	0.00715666
11 days, 2:00:00	0.654355	0.331471	4	0.00540789
4 days, 23:00:00	0.6372	0.468791	4	0.00526612
10 days, 11:00:00	0	0	4	0
17 days, 11:00:00	12.557	11.5642	3	0.103777
8 days, 7:00:00	12.0796	2.91999	3	0.0998312
16 days, 4:00:00	11.9759	2.25793	3	0.0989747
9 days, 15:00:00	11.8002	11.3522	3	0.097522
13 days, 13:00:00	11.594	7.55058	3	0.0958183
9 days, 7:00:00	11.5485	11.2647	3	0.0954421
19 days, 2:00:00	11.4178	11.0143	3	0.0943617
24 days, 21:00:00	10.9948	1.18591	3	0.0908661
5 days, 17:00:00	10.9491	10.9201	3	0.0904883
24 days, 0:00:00	10.9414	3.75023	3	0.0904245
23 days, 16:00:00	10.9376	4.68777	3	0.0903935
6 days, 15:00:00	10.6483	7.5691	3	0.0880025
15 days, 11:00:00	10.6165	2.59314	3	0.0877393
9 days, 4:00:00	10.4306	9.22863	3	0.0862034
10 days, 4:00:00	10.4141	0.628933	3	0.0860669
15 days, 16:00:00	10.374	2.68475	3	0.0857356
19 days, 3:00:00	10.07	5.15671	3	0.0832232
21 days, 7:00:00	9.9525	4.66722	3	0.082252
21 days, 22:00:00	9.83241	1.87511	3	0.0812596
15 days, 12:00:00	9.46752	9.42227	3	0.078244
15 days, 17:00:00	9.32749	5.79743	3	0.0770867
22 days, 20:00:00	9.31961	6.00329	3	0.0770215
25 days, 8:00:00	9.16128	5.43675	3	0.0757131
17 days, 3:00:00	9.0864	0.981515	3	0.0750942
17 days, 15:00:00	8.9159	3.86563	3	0.0736851
7 days, 1:00:00	8.88897	8.84594	3	0.0734625
15 days, 23:00:00	8.66142	7.95542	3	0.071582
20 days, 22:00:00	8.57494	4.27673	3	0.0708673
20 days, 11:00:00	8.45545	7.54718	3	0.0698797
24 days, 23:00:00	8.44764	5.54517	3	0.0698152
22 days, 14:00:00	8.01584	7.29829	3	0.0662466
1 day, 1:00:00	7.97464	7.80783	3	0.0659061
8 days, 22:00:00	7.81001	1.3259	3	0.0645456
14 days, 5:00:00	7.75917	7.17094	3	0.0641253
16 days, 6:00:00	7.49803	6.91569	3	0.0619672
7 days, 12:00:00	7.49642	7.20398	3	0.0619539
13 days, 9:00:00	7.45046	5.55044	3	0.0615741
24 days, 3:00:00	7.33873	5.87068	3	0.0606507
19 days, 1:00:00	6.87019	6.7299	3	0.0567785
24 days, 13:00:00	6.84124	6.4874	3	0.0565392
18 days, 7:00:00	6.83028	6.36743	3	0.0564486
14 days, 0:00:00	6.76811	6.50233	3	0.0559348
7 days, 9:00:00	6.55888	2.25793	3	0.0542056
9 days, 22:00:00	6.51243	6.48287	3	0.0538218
19 days, 20:00:00	6.51094	5.45072	3	0.0538094
5 days, 19:00:00	6.14228	5.64951	3	0.0507626
14 days, 3:00:00	6.05416	2.93501	3	0.0500344
23 days, 10:00:00	5.86951	1.01846	3	0.0485084
18 days, 0:00:00	5.83353	5.68458	3	0.048211
9 days, 9:00:00	4.85443	3.95138	3	0.0401193
13 days, 18:00:00	4.82791	2.55042	3	0.0399001
9 days, 7:00:00	4.76611	4.6449	3	0.0393893
9 days, 21:00:00	4.71453	4.64303	3	0.038963
10 days, 22:00:00	4.48235	4.23894	3	0.0370442
8 days, 7:00:00	4.46906	4.40377	3	0.0369344
23 days, 23:00:00	4.41149	3.56393	3	0.0364586
8 days, 14:00:00	4.24022	4.12948	3	0.0350431
22:00:00	4.1642	3.31478	3	0.0344149
25 days, 6:00:00	4.058	2.96665	3	0.0335371
25 days, 9:00:00	4.03861	3.99448	3
9 days, 14:00:00	3.89558	3.87983	3
8 days, 6:00:00	3.84664	3.6867	3
6 days, 14:00:00	3.80825	3.79678	3
6 days, 10:00:00	3.65029	3.34061	3
21 days, 4:00:00	3.62782	3.62131	3
25 days, 5:00:00	3.62349	2.01357	3
22 days, 21:00:00	3.25622	3.16939	3
10 days, 14:00:00	3.25481	1.04826	3
11 days, 7:00:00	2.86255	1.71921	3
14 days, 16:00:00	2.7373	1.13383	3
21 days, 16:00:00	2.56898	2.55956	3
6 days, 8:00:00	2.49581	2.13089	3
9 days, 18:00:00	2.39663	2.25327	3
22 days, 18:00:00	2.27554	2.26769	3
7 days, 0:00:00	2.10474	2.09645	3
13 days, 8:00:00	2.02534	1.45196	3
11 days, 21:00:00	1.99969	1.33413	3
14 days, 7:00:00	1.6197	1.04778	3
13 days, 16:00:00	1.40634	1.40634	3
11 days, 17:00:00	1.33321	0.592974	3
14 days, 0:00:00	1.2386	1.18592	3
13 days, 1:00:00	1.19662	1.16498	3
20 days, 14:00:00	0.986849	0.986849	3
15 days, 10:00:00	0.983778	0.818689	3
8 days, 5:00:00	0.937301	0.66298	3
12 days, 11:00:00	0.889494	0	3
9 days, 15:00:00	0.64362	0.562565	3
10 days, 9:00:00	0.628906	0.46875	3
7 days, 15:00:00	0.628906	0.628906	3
14 days, 1:00:00	0.444747	0.444747	3
9 days, 9:00:00	0.37792	0.37792	3
10 days, 19:00:00	0	0	3
9 days, 14:00:00	0	0	3
8 days, 6:00:00	0	0	3
6 days, 11:00:00	9.97033	9.97033	2
14 days, 9:00:00	9.82422	9.82422	2
18 days, 18:00:00	9.78834	9.78834	2
9 days, 10:00:00	9.77937	9.77937	2
8 days, 13:00:00	9.71999	9.71999	2
23 days, 9:00:00	9.68004	9.68004	2
18 days, 5:00:00	9.65272	9.65272	2
10 days, 0:00:00	9.47867	9.47867	2
12 days, 1:00:00	9.46407	9.46407	2
15 days, 8:00:00	9.1456	9.1456	2
24 days, 14:00:00	9.12911	9.12911	2
17 days, 18:00:00	8.98666	8.98666	2
18 days, 19:00:00	8.98111	8.98111	2
11 days, 13:00:00	8.7248	8.7248	2
5 days, 8:00:00	8.39621	8.39621	2
12 days, 4:00:00	8.39616	8.39616	2
16 days, 11:00:00	8.28873	8.28873	2
8 days, 17:00:00	8.26963	8.26963	2
18 days, 6:00:00	8.259	8.259	2
13 days, 15:00:00	8.24368	8.24368	2
10 days, 8:00:00	8.15861	8.15861	2
10 days, 21:00:00	8.09777	8.09777	2
24 days, 4:00:00	8.04838	8.04838	2
6 days, 2:00:00	7.97747	7.97747	2
6 days, 5:00:00	7.9692	7.9692	2
14 days, 2:00:00	7.91106	7.91106	2
20 days, 1:00:00	7.75964	7.75964	2
12 days, 5:00:00	7.55097	7.55097	2
17 days, 22:00:00	7.53698	7.53698	2
13 days, 14:00:00	7.47504	7.47504	2
15 days, 20:00:00	7.46517	7.46517	2
16 days, 22:00:00	7.26303	7.26303	2
15 days, 21:00:00	7.18775	7.18775	2
14 days, 20:00:00	7.1648	7.1648	2
23 days, 11:00:00	7.15403	7.15403	2
18 days, 20:00:00	7.15268	7.15268	2
6 days, 18:00:00	7.1348	7.1348	2
14 days, 13:00:00	7.11213	7.11213	2
12 days, 8:00:00	7.07217	7.07217	2
13 days, 16:00:00	7.03165	7.03165	2
21 days, 12:00:00	6.96889	6.96889	2
17 days, 23:00:00	6.94359	6.94359	2
7 days, 11:00:00	6.93172	6.93172	2
24 days, 1:00:00	6.88579	6.88579	2
21 days, 9:00:00	6.81917	6.81917	2
15 days, 5:00:00	6.77379	6.77379	2
6 days, 12:00:00	6.72168	6.72168	2
22 days, 0:00:00	6.69599	6.69599	2
5 days, 21:00:00	6.56287	6.56287	2
16 days, 0:00:00	6.45351	6.45351	2
18 days, 12:00:00	6.23315	6.23315	2
23 days, 5:00:00	6.12322	6.12322	2
13 days, 22:00:00	6.04704	6.04704	2
12 days, 2:00:00	5.95921	5.95921	2
16 days, 12:00:00	5.89959	5.89959	2
12 days, 21:00:00	5.88498	5.88498	2
14 days, 8:00:00	5.79844	5.79844	2
25 days, 10:00:00	5.77377	5.77377	2
14 days, 22:00:00	5.77281	5.77281	2
14 days, 6:00:00	5.71046	5.71046	2
21:00:00	5.67588	5.67588	2
18 days, 9:00:00	5.6691	5.6691	2
9 days, 20:00:00	5.62531	5.62531	2
19 days, 7:00:00	5.58221	5.58221	2
17 days, 4:00:00	5.58027	5.58027	2
21 days, 8:00:00	5.57053	5.57053	2
12 days, 12:00:00	5.46685	5.46685	2
15 days, 0:00:00	5.43559	5.43559	2
5 days, 10:00:00	5.23958	5.23958	2
12 days, 20:00:00	5.21663	5.21663	2
7 days, 19:00:00	5.15652	5.15652	2
20 days, 2:00:00	5.13946	5.13946	2
10 days, 15:00:00	5.11805	5.11805	2
24 days, 7:00:00	5.10084	5.10084	2
16 days, 8:00:00	5.09437	5.09437	2
9 days, 2:00:00	5.0489	5.0489	2
15 days, 7:00:00	5.04887	5.04887	2
21 days, 5:00:00	5.02656	5.02656	2
5 days, 16:00:00	5.01943	5.01943	2
20 days, 0:00:00	4.96658	4.96658	2
11 days, 10:00:00	4.91209	4.91209	2
8 days, 5:00:00	4.8095	4.8095	2
11 days, 17:00:00	4.7916	4.7916	2
7 days, 23:00:00	4.67956	4.67956	2
22 days, 10:00:00	4.64061	4.64061	2
10 days, 13:00:00	4.63117	4.63117	2
9 days, 11:00:00	4.60261	4.60261	2
9 days, 13:00:00	4.50246	4.50246	2
19 days, 11:00:00	4.47239	4.47239	2
5 days, 5:00:00	4.45708	4.45708	2
22 days, 13:00:00	4.39504	4.39504	2
18 days, 4:00:00	4.37749	4.37749	2
24 days, 6:00:00	4.31682	4.31682	2
15 days, 1:00:00	4.30821	4.30821	2
10 days, 17:00:00	4.28408	4.28408	2
8 days, 11:00:00	4.24381	4.24381	2
16 days, 17:00:00	4.19287	4.19287	2
7 days, 10:00:00	4.16133	4.16133	2
21 days, 0:00:00	4.15073	4.15073	2
14 days, 14:00:00	4.11652	4.11652	2
12 days, 17:00:00	4.02222	4.02222	2
16 days, 1:00:00	4.01291	4.01291	2
14 days, 10:00:00	3.97772	3.97772	2
11 days, 11:00:00	3.97768	3.97768	2
19 days, 6:00:00	3.92412	3.92412	2
7 days, 8:00:00	3.91607	3.91607	2
6 days, 13:00:00	3.8996	3.8996	2
23 days, 3:00:00	3.84424	3.84424	2
16 days, 18:00:00	3.77828	3.77828	2
13 days, 11:00:00	3.75023	3.75023	2
6 days, 0:00:00	3.75021	3.75021	2
23 days, 18:00:00	3.74093	3.74093	2
5 days, 6:00:00	3.71785	3.71785	2
16 days, 7:00:00	3.70899	3.70899	2
24 days, 8:00:00	3.68124	3.68124	2
8 days, 4:00:00	3.63409	3.63409	2
10 days, 16:00:00	3.58542	3.58542	2
20 days, 3:00:00	3.38041	3.38041	2
6 days, 16:00:00	3.3804	3.3804	2
11 days, 16:00:00	3.20694	3.20694	2
11 days, 2:00:00	3.1932	3.1932	2
25 days, 0:00:00	3.17581	3.17581	2
7 days, 22:00:00	3.13634	3.13634	2
10 days, 11:00:00	3.10999	3.10999	2
11 days, 20:00:00	3.08286	3.08286	2
24 days, 5:00:00	3.02354	3.02354	2
6 days, 23:00:00	3.02353	3.02353	2
24 days, 12:00:00	3.02348	3.02348	2
22 days, 1:00:00	2.95182	2.95182	2
7 days, 20:00:00	2.89921	2.89921	2
23 days, 17:00:00	2.82239	2.82239	2
15 days, 18:00:00	2.68474	2.68474	2
5 days, 18:00:00	2.65182	2.65182	2
11 days, 18:00:00	2.6242	2.6242	2
13 days, 3:00:00	2.52823	2.52823	2
22:00:00	2.44485	2.44485	2
8 days, 10:00:00	2.44485	2.44485	2
25 days, 11:00:00	2.42933	2.42933	2
23 days, 6:00:00	2.3733	2.3733	2
23 days, 7:00:00	2.36083	2.36083	2
12 days, 19:00:00	2.35742	2.35742	2
25 days, 7:00:00	2.32746	2.32746	2
14 days, 11:00:00	2.26279	2.26279	2
7 days, 18:00:00	2.25793	2.25793	2
17 days, 9:00:00	2.22854	2.22854	2
8 days, 16:00:00	2.2236	2.2236	2
22 days, 11:00:00	2.22286	2.22286	2
22 days, 6:00:00	2.21121	2.21121	2
17 days, 19:00:00	2.16898	2.16898	2
16 days, 10:00:00	2.16092	2.16092	2
6 days, 21:00:00	2.12249	2.12249	2
18 days, 23:00:00	2.10953	2.10953	2
19 days, 5:00:00	2.09647	2.09647	2
20 days, 15:00:00	2.09644	2.09644	2
10 days, 20:00:00	2.09444	2.09444	2
9 days, 12:00:00	2.08212	2.08212	2
24 days, 9:00:00	2.00261	2.00261	2
11 days, 6:00:00	1.9584	1.9584	2
23 days, 2:00:00	1.91281	1.91281	2
25 days, 12:00:00	1.88678	1.88678	2
14 days, 7:00:00	1.84351	1.84351	2
21 days, 13:00:00	1.79046	1.79046	2
9 days, 5:00:00	1.7789	1.7789	2
21 days, 15:00:00	1.70473	1.70473	2
25 days, 4:00:00	1.65182	1.65182	2
21 days, 2:00:00	1.62823	1.62823	2
15 days, 15:00:00	1.57232	1.57232	2
17 days, 6:00:00	1.51175	1.51175	2
18 days, 11:00:00	1.50863	1.50863	2
9 days, 2:00:00	1.43417	1.43417	2
9 days, 19:00:00	1.40633	1.40633	2
9 days, 17:00:00	1.37311	1.37311	2
10 days, 5:00:00	1.35686	1.35686	2
7 days, 3:00:00	1.34771	1.34771	2
17 days, 10:00:00	1.33269	1.33269	2
19 days, 15:00:00	1.32591	1.32591	2
11 days, 22:00:00	1.32588	1.32588	2
1 day, 21:00:00	1.31341	1.31341	2
10 days, 7:00:00	1.26414	1.26414	2
9 days, 11:00:00	1.25787	1.25787	2
9 days, 16:00:00	1.25781	1.25781	2
22 days, 19:00:00	1.24667	1.24667	2
11 days, 19:00:00	1.22244	1.22244	2
12 days, 3:00:00	1.198	1.198	2
10 days, 18:00:00	1.18591	1.18591	2
9 days, 3:00:00	1.17192	1.17192	2
21 days, 18:00:00	1.01325	1.01325	2
10 days, 4:00:00	0.966422	0.966422	2
8 days, 21:00:00	0.949226	0.949226	2
8 days, 2:00:00	0.937554	0.937554	2
11 days, 23:00:00	0.926229	0.926229	2
9 days, 8:00:00	0.895582	0.895582	2
18 days, 15:00:00	0.869975	0.869975	2
12 days, 21:00:00	0.863374	0.863374	2
19 days, 21:00:00	0.840596	0.840596	2
12 days, 0:00:00	0.838562	0.838562	2
23 days, 19:00:00	0.818689	0.818689	2
21 days, 11:00:00	0.818666	0.818666	2
12 days, 7:00:00	0.80078	0.80078	2
4 days, 12:00:00	0.755864	0.755864	2
14 days, 1:00:00	0.691544	0.691544	2
10 days, 19:00:00	0.671202	0.671202	2
20 days, 16:00:00	0.662951	0.662951	2
24 days, 19:00:00	0.637638	0.637638	2
8 days, 1:00:00	0.628967	0.628967	2
10 days, 6:00:00	0.628967	0.628967	2
16 days, 14:00:00	0.628906	0.628906	2
5 days, 15:00:00	0.611204	0.611204	2
8 days, 8:00:00	0.554292	0.554292	2
9 days, 17:00:00	0.534489	0.534489	2
9 days, 13:00:00	0.468777	0.468777	2
11 days, 18:00:00	0.419287	0.419287	2
12 days, 5:00:00	0.419281	0.419281	2
18 days, 22:00:00	0.419281	0.419281	2
7 days, 16:00:00	0.369031	0.369031	2
1900-01-10	0.314453	0.314453	2
13 days, 6:00:00	0.314453	0.314453	2
8 days, 12:00:00	0.276224	0.276224	2
8 days, 14:00:00	0.25146	0.25146	2
8 days, 22:00:00	0.209625	0.209625	2
14 days, 15:00:00	0.209595	0.209595	2
12 days, 15:00:00	0.177893	0.177893	2
2 days, 6:00:00	0.174119	0.174119	2
1 day, 7:00:00	0.101754	0.101754	2
12 days, 10:00:00	0.0628967	0.0628967	2
5 days, 13:00:00	0.018222	0.018222	2
14 days, 6:00:00	0	0	2
13 days, 9:00:00	0	0	2
10 days, 10:00:00	0	0	2
10 days, 3:00:00	0	0	2
9 days, 3:00:00	0	0	2
7 days, 9:00:00	0	0	2
7 days, 4:00:00	0	0	2
