# Supplementary material for: Relevance of the antibody Fc fragment and epitope valency in protection against malaria sporozoites
Source: EMBO Rep. 2026 Apr 27;27(12):3340–58. doi: 10.1038/s44319-026-00788-3 (PMC13303866; doi:10.1038/s44319-026-00788-3)
Supplement: Supplementary file 7 — Source data Fig. 6 [file 44319_2026_788_MOESM7_ESM.zip › Fig 6A analysis/NANP8 gliding analysis .xlsx]

## Sheet: NANP8 control 1 
Length	Distance traveled	Nr of Frames	time in seconds	velocity
364.235	6.95412	121	121	3.0102
356.391	12.0587	121	121	2.94538
356.159	5.61926	121	121	2.94346
350.578	5.76069	121	121	2.89734
335.129	12.5301	121	121	2.76966
331.35	6.95762	121	121	2.73843
326.005	3.77622	121	121	2.69426
323.517	14.7871	121	121	2.67369
322.741	15.0802	121	121	2.66728
322.081	4.71925	121	121	2.66182
320.883	1.39601	121	121	2.65193
305.087	4.6307	121	121	2.52138
304.835	10.5392	121	121	2.5193
301.088	4.12326	121	121	2.48833
296.776	18.5643	121	121	2.4527
289.759	13.7732	121	121	2.3947
288.137	6.40657	121	121	2.3813
281.295	3.49142	121	121	2.32475
280.048	11.764	121	121	2.31445
278.574	15.5616	121	121	2.30227
277.692	5.0448	121	121	2.29498
277.437	13.5298	121	121	2.29287
276.194	13.1642	121	121	2.28259
273.378	3.9163	121	121	2.25932
272.3	1.72306	121	121	2.25042
263.29	7.96722	121	121	2.17595
232.189	6.47894	121	121	1.91891
227.815	5.58093	121	121	1.88277
198.873	8.69859	121	121	1.64358
142.685	8.8724	121	121	1.17922
135.798	3.85052	121	121	1.1223
131.41	11.534	121	121	1.08604
128.126	5.56709	121	121	1.05889
118.243	1.26764	121	121	0.977212
114.367	10.1822	121	121	0.945185
111	5.05539	121	121	0.917355
109.681	11.1769	121	121	0.906452
109.465	1.65443	121	121	0.904669
107.271	19.3909	121	121	0.886536
105.971	17.9975	121	121	0.875792
102.354	10.8916	121	121	0.845898
96.6915	9.11016	121	121	0.799103
91.8936	23.1436	121	121	0.759451
80.3714	17.1088	121	121	0.664226
78.1691	14.8511	121	121	0.646025
71.1455	7.88361	121	121	0.587979
69.3683	18.2601	121	121	0.573292
65.9618	14.6758	121	121	0.545139
64.9062	13.4896	121	121	0.536415
64.3789	11.0553	121	121	0.532057
58.651	3.09245	121	121	0.484719
57.7725	10.0845	121	121	0.477458
49.7712	2.01502	121	121	0.411333
327.712	12.1882	93	121	2.70836
48.3499	1.93281	64	121	0.399586
61.4332	8.22328	35	121	0.507713
36.0838	0	35	121	0.298213
47.5591	11.9991	22	121	0.39305
50.4169	2.45607	20	121	0.416669
36.835	6.66519	17	121	0.304422
27.1321	12.1666	15	121	0.224232
31.6078	12.5202	14	121	0.261221
27.2909	11.9455	14	121	0.225545
24.6718	9.22669	14	121	0.203899
28.0372	6.63111	13	121	0.231712
26.4401	9.90512	13	121	0.218513
16.6365	9.6436	13	121	0.137492
26.4462	12.4742	12	121	0.218564
26.3998	9.5672	12	121	0.21818
26.1622	10.3152	12	121	0.216217
15.4727	10.3152	12	121	0.127874
17.6877	7.98298	10	121	0.146179
16.751	7.38008	10	121	0.138438
13.2153	8.53412	10	121	0.109217
23.6644	9.93321	8	121	0.195573
14.1475	10.5574	8	121	0.116921
15.8611	12.0157	7	121	0.131083
15.397	11.8375	7	121	0.127248
9.53195	8.47467	7	121	0.0787764
13.0508	10.1882	4	121	0.107858
8.94492	8.37326	4	121	0.0739249
8.55747	8.05423	4	121	0.0707229
5.72292	5.18629	4	121	0.0472969
5.63241	5.25783	4	121	0.0465488
6.64482	6.4523	3	121	0.0549159
5.67933	5.64483	3	121	0.0469366
1.88675	0.628937	3	121	0.015593
1.72827	0.333051	3	121	0.0142833
2.82046	2.82046	2	121	0.0233096
2.20123	2.20123	2	121	0.018192
1.1966	1.1966	2	121	0.00988926
			121	0
			121	0
			121	0
			121	0
			121	0
			121	0
			121	0
			121	0

## Sheet: NANP8 317 1 
Track	Length	Distance traveled	Nr of Frames	time in seconds	velocity
12:00:00	344.145	10.1339	121	121	2.84417
1900-01-03 19:00:00	327.175	15.5646	121	121	2.70393
2 days, 18:00:00	324.072	6.30184	121	121	2.67828
2 days, 13:00:00	304.202	13.6188	121	121	2.51407
2 days, 5:00:00	274.296	5.35644	121	121	2.26691
3 days, 5:00:00	273.409	9.04532	121	121	2.25958
1900-01-02 14:00:00	272.112	9.89677	121	121	2.24886
2 days, 15:00:00	271.334	2.1609	121	121	2.24243
1 day, 13:00:00	268.172	8.15456	121	121	2.21629
1900-01-03 11:00:00	265.636	11.489	121	121	2.19534
2 days, 22:00:00	265.49	7.19579	121	121	2.19413
1 day, 12:00:00	263.497	4.64434	121	121	2.17766
9:00:00	262.379	8.61476	121	121	2.16842
17:00:00	261.885	11.0099	121	121	2.16434
1 day, 17:00:00	255.012	1.81815	121	121	2.10754
2 days, 12:00:00	249.052	15.8462	121	121	2.05828
4:00:00	246.42	2.95163	121	121	2.03653
3 days, 21:00:00	245.351	13.6444	121	121	2.0277
1 day, 21:00:00	245.145	3.86222	121	121	2.02599
3 days, 9:00:00	243.925	2.43044	121	121	2.01591
2 days, 4:00:00	243.761	13.982	121	121	2.01455
3 days, 3:00:00	243.315	9.82637	121	121	2.01087
2 days, 8:00:00	242.272	2.75655	121	121	2.00225
1 day, 5:00:00	242.137	9.4893	121	121	2.00113
1 day, 15:00:00	240.236	3.81024	121	121	1.98542
1900-01-01 20:00:00	237.195	4.69372	121	121	1.96029
2 days, 7:00:00	234.654	9.14879	121	121	1.93929
3 days, 1:00:00	232.264	2.11284	121	121	1.91954
3 days, 6:00:00	227.153	17.1975	121	121	1.8773
10:00:00	226.341	9.31525	121	121	1.87058
1900-01-02 06:00:00	224.587	4.40253	121	121	1.85609
3 days, 18:00:00	223.648	15.3698	121	121	1.84833
3 days, 7:00:00	223.299	10.2633	121	121	1.84544
20:00:00	218.418	12.8301	121	121	1.80511
14:00:00	218.292	15.3759	121	121	1.80406
2 days, 9:00:00	216.303	12.3117	121	121	1.78763
3 days, 14:00:00	216.117	7.86833	121	121	1.78609
2 days, 0:00:00	214.141	15.9271	121	121	1.76976
2 days, 2:00:00	212.735	5.98671	121	121	1.75814
1 day, 16:00:00	210.791	8.66274	121	121	1.74207
6:00:00	210.413	5.32495	121	121	1.73895
21:00:00	209.752	4.11082	121	121	1.73349
7:00:00	202.54	3.87213	121	121	1.67389
2 days, 23:00:00	201.621	11.6866	121	121	1.66629
1 day, 8:00:00	199.139	9.83476	121	121	1.64578
1900-01-02 19:00:00	193.559	17.5867	121	121	1.59966
3 days, 22:00:00	187.246	16.0486	121	121	1.54749
2 days, 20:00:00	186.572	2.38659	121	121	1.54192
3 days, 15:00:00	183.717	9.06978	121	121	1.51832
2 days, 1:00:00	174.612	18.5983	121	121	1.44307
1900-01-01	147.176	2.85335	121	121	1.21633
5:00:00	131.348	81.3433	121	121	1.08552
3 days, 12:00:00	131.245	9.44762	121	121	1.08467
3 days, 8:00:00	117.733	16.642	121	121	0.973002
1900-01-03 16:00:00	110.162	16.1832	121	121	0.91043
1 day, 4:00:00	109.815	12.2942	121	121	0.907563
1 day, 1:00:00	107.78	15.7901	121	121	0.890746
11:00:00	102.604	3.06808	121	121	0.847971
2 days, 17:00:00	102.451	8.48806	121	121	0.846706
3 days, 4:00:00	98.4723	2.11553	121	121	0.81382
18:00:00	96.6867	70.1818	121	121	0.799063
1 day, 3:00:00	89.5874	55.9192	121	121	0.740392
1900-01-03 02:00:00	83.3953	17.135	121	121	0.689217
1 day, 7:00:00	77.6055	28.3126	121	121	0.641368
2 days, 11:00:00	74.9913	32.9388	121	121	0.619763
8:00:00	74.3143	29.3794	121	121	0.614168
3 days, 17:00:00	73.2423	13.075	121	121	0.605308
16:00:00	72.8495	6.94474	121	121	0.602062
1 day, 2:00:00	69.6167	38.4321	121	121	0.575345
1 day, 14:00:00	69.5292	9.42184	121	121	0.574621
1900-01-01 19:00:00	69.2392	24.7306	121	121	0.572225
3 days, 10:00:00	67.8774	11.205	121	121	0.56097
2 days, 21:00:00	67.1829	22.2852	121	121	0.555231
1 day, 11:00:00	66.7628	10.7724	121	121	0.551759
1 day, 23:00:00	62.1955	11.1489	121	121	0.514012
3 days, 13:00:00	62.0633	11.6209	121	121	0.51292
15:00:00	59.8641	15.4928	121	121	0.494745
3 days, 0:00:00	51.4135	15.456	121	121	0.424905
1 day, 6:00:00	49.3722	10.1277	121	121	0.408035
19:00:00	48.0468	3.86274	121	121	0.397081
1 day, 10:00:00	45.2663	21.3311	121	121	0.374102
3 days, 20:00:00	42.8509	21.2546	121	121	0.354139
13:00:00	39.5437	2.00435	121	121	0.326808
1900-01-01 22:00:00	36.4656	16.6274	121	121	0.301368
1 day, 18:00:00	31.8753	4.77334	121	121	0.263432
1900-01-01 09:00:00	27.4177	3.79406	121	121	0.226592
4 days, 0:00:00	216.139	27.0084	117	121	1.78627
22:00:00	99.3434	7.14777	112	121	0.821019
4 days, 2:00:00	134.862	17.8845	110	121	1.11456
23:00:00	273.478	1.77716	109	121	2.26015
4 days, 10:00:00	138.378	12.2352	88	121	1.14362
4 days, 11:00:00	140.2	16.1055	83	121	1.15868
4 days, 14:00:00	119.495	11.6625	76	121	0.987565
4 days, 20:00:00	86.6968	24.4789	57	121	0.716503
4 days, 7:00:00	35.2215	20.946	38	121	0.291086
2 days, 10:00:00	75.1564	6.66098	31	121	0.621128
3:00:00	25.5802	14.7788	29	121	0.211407
4 days, 21:00:00	39.4505	15.6128	26	121	0.326037
4 days, 4:00:00	21.323	14.9733	24	121	0.176223
5 days, 0:00:00	29.0713	16.5632	23
1900-01-04 19:00:00	33.9956	16.7926	22
5 days, 1:00:00	33.1775	16.2692	21
1900-01-04 03:00:00	38.3453	17.5473	20
1900-01-04 23:00:00	18.2849	14.2804	20
1900-01-04 15:00:00	53.9832	3.63274	19
4 days, 18:00:00	24.7011	13.6323	19
4 days, 16:00:00	19.7678	15.0748	19
4 days, 6:00:00	19.7677	13.6136	19
4 days, 12:00:00	32.7764	16.7117	18
1900-01-05 03:00:00	16.1426	13.1056	13
1900-01-05 02:00:00	13.0834	11.6121	13
4 days, 9:00:00	8.58383	7.68099	13
2:00:00	25.0612	16.5271	12
5 days, 4:00:00	23.9041	16.6192	11
4 days, 1:00:00	9.3485	8.38571	10
2 days, 3:00:00	18.1631	14.8885	8
1900-01-05 05:00:00	11.516	10.1968	8
4 days, 5:00:00	9.58616	9.01712	8
3 days, 23:00:00	2.18776	1.22746	8
1900-01-05 06:00:00	13.381	11.5032	7
1900-01-02 16:00:00	11.2687	10.3332	7
1900-01-04 13:00:00	5.18219	5.03143	7
4 days, 17:00:00	3.77359	3.77359	7
4 days, 22:00:00	1.25787	1.25787	5
4 days, 8:00:00	1.86363	1.86363	2
1:00:00	0.889436	0.889436	2

## Sheet: NANP8 control 2 
Track	Length	Distance traveled	Nr of Frames	Velcotu
6 days, 23:00:00	336.328	10.3338	112	2.77957
4 days, 23:00:00	299.946	10.5859	112	2.4789
5 days, 10:00:00	290.434	16.2158	112	2.40028
1 day, 8:00:00	289.133	5.80971	112	2.38953
8 days, 10:00:00	272.766	12.164	112	2.25427
4 days, 15:00:00	257.057	8.86979	112	2.12444
8 days, 11:00:00	252.173	11.8936	112	2.08408
14:00:00	234.688	16.641	112	1.93957
1 day, 16:00:00	234.522	11.7016	112	1.9382
3 days, 10:00:00	232.577	16.1266	112	1.92212
1 day, 17:00:00	232.499	18.1671	112	1.92148
2 days, 18:00:00	232.053	5.87766	112	1.91779
3 days, 13:00:00	230.764	7.04377	112	1.90714
7 days, 1:00:00	230.309	28.8741	112	1.90338
5 days, 23:00:00	225.524	13.874	112	1.86383
7 days, 16:00:00	215.026	4.1564	112	1.77708
1 day, 12:00:00	209.283	8.54445	112	1.72961
7 days, 17:00:00	202.569	26.5577	112	1.67412
2 days, 5:00:00	201.322	29.5938	112	1.66382
4 days, 13:00:00	196.864	14.3345	112	1.62697
6 days, 5:00:00	185.645	14.1831	112	1.53426
3 days, 23:00:00	181.245	16.613	112	1.4979
5 days, 0:00:00	179.997	4.95383	112	1.48758
4 days, 22:00:00	178.78	26.4024	112	1.47752
8 days, 16:00:00	168.608	6.87858	112	1.39346
18:00:00	168.447	42.0807	112	1.39212
3 days, 21:00:00	165.918	17.1781	112	1.37122
1 day, 19:00:00	164.827	17.5984	112	1.3622
8 days, 3:00:00	161.972	23.2869	112	1.33861
6 days, 2:00:00	156.266	33.072	112	1.29145
1 day, 13:00:00	156.02	29.1793	112	1.28942
8 days, 12:00:00	155.554	36.9669	112	1.28557
2 days, 12:00:00	153.51	11.8643	112	1.26867
4 days, 10:00:00	145.576	42.3295	112	1.20311
8 days, 2:00:00	141.899	25.1451	112	1.17272
4 days, 11:00:00	141.232	15.7416	112	1.16721
6 days, 6:00:00	139.452	26.3605	112	1.15249
19:00:00	136.197	6.82771	112	1.1256
2 days, 6:00:00	135.063	34.6538	112	1.11622
1 day, 4:00:00	134.786	32.9572	112	1.11393
1 day, 10:00:00	133.848	7.23862	112	1.10618
6 days, 1:00:00	124.429	50.841	112	1.02834
2 days, 15:00:00	121.569	14.1425	112	1.0047
4 days, 17:00:00	121.324	27.8673	112	1.00268
6 days, 18:00:00	114.66	15.8893	112	0.947607
2 days, 0:00:00	114.064	20.1267	112	0.942676
7 days, 4:00:00	110.841	44.2916	112	0.91604
4 days, 14:00:00	110.6	6.86859	112	0.914048
6 days, 7:00:00	110.457	37.5841	112	0.912872
6 days, 20:00:00	108.542	45.2014	112	0.897042
6 days, 3:00:00	107.51	29.297	112	0.88851
3 days, 9:00:00	105.493	16.8891	112	0.871845
3 days, 8:00:00	104.593	11.7988	112	0.864406
2 days, 10:00:00	100.62	21.2177	112	0.831571
7 days, 10:00:00	100.068	58.7697	112	0.82701
7 days, 9:00:00	98.7395	17.1399	112	0.816029
5 days, 8:00:00	98.4203	30.5527	112	0.813391
20:00:00	97.6181	47.01	112	0.806761
7 days, 22:00:00	96.682	34.3909	112	0.799024
3 days, 22:00:00	96.5961	68.4069	112	0.798315
8 days, 7:00:00	95.886	16.2467	112	0.792446
6 days, 8:00:00	94.3406	22.5592	112	0.779674
1 day, 15:00:00	94.0832	34.4128	112	0.777547
23:00:00	92.6154	19.1336	112	0.765416
8 days, 13:00:00	92.2452	26.1227	112	0.762357
8 days, 8:00:00	91.9973	45.0099	112	0.760309
5 days, 5:00:00	91.4187	35.5808	112	0.755527
1 day, 18:00:00	90.3496	60.0711	112	0.746691
13:00:00	89.0096	47.3767	112	0.735617
2 days, 22:00:00	87.6712	40.8638	112	0.724555
7 days, 14:00:00	87.0293	36.6992	112	0.71925
3 days, 3:00:00	84.3139	20.7882	112	0.696809
2 days, 8:00:00	83.9415	10.8705	112	0.693731
5 days, 17:00:00	82.8614	14.6738	112	0.684805
6 days, 21:00:00	82.5482	44.1109	112	0.682216
6 days, 19:00:00	82.2198	40.0315	112	0.679502
7 days, 20:00:00	81.56	17.6761	112	0.67405
1 day, 14:00:00	81.1907	50.9874	112	0.670998
7 days, 11:00:00	80.4395	32.7776	112	0.66479
3 days, 19:00:00	80.3998	33.2447	112	0.664461
7 days, 7:00:00	80.0405	37.1731	112	0.661492
1 day, 9:00:00	79.9656	34.38	112	0.660873
3 days, 18:00:00	79.636	25.2963	112	0.658149
5 days, 11:00:00	78.8148	43.3384	112	0.651362
12:00:00	78.7306	52.452	112	0.650666
3 days, 17:00:00	78.7121	23.6676	112	0.650513
15:00:00	78.4236	12.7059	112	0.648129
16:00:00	78.1247	22.1099	112	0.645659
5 days, 20:00:00	77.5169	38.7419	112	0.640636
5 days, 9:00:00	77.5085	36.3549	112	0.640566
1 day, 22:00:00	77.4509	32.3053	112	0.64009
22:00:00	77.3043	31.534	112	0.638878
7 days, 13:00:00	76.8831	27.3115	112	0.635397
5 days, 16:00:00	76.7235	45.6496	112	0.634078
8 days, 17:00:00	76.0321	37.883	112	0.628365
2 days, 23:00:00	75.2745	37.1235	112	0.622103
6 days, 22:00:00	74.6376	16.5368	112	0.61684
8 days, 9:00:00	74.5672	28.1369	112	0.616258
5 days, 3:00:00	74.5302	36.5901	112	0.615952
6 days, 17:00:00	74.4646	15.7325	112	0.61541
2 days, 16:00:00	74.2565	30.433	112	0.61369
11:00:00	72.8108	38.8517	112	0.601742
8 days, 5:00:00	72.7574	33.4837	112	0.6013
2 days, 14:00:00	72.4736	33.8669	112	0.598955
4 days, 8:00:00	71.6104	32.9422	112	0.591822
08:00:00	71.4235	30.1066	112	0.590277
2 days, 7:00:00	71.0889	27.8646	112	0.587511
8 days, 15:00:00	69.4387	27.7023	112	0.573874
3 days, 5:00:00	69.3813	6.03562	112	0.5734
8 days, 0:00:00	69.123	42.0377	112	0.571264
5 days, 2:00:00	69.0485	16.371	112	0.570649
2 days, 20:00:00	69.0443	21.6891	112	0.570614
1 day, 6:00:00	68.758	32.5876	112	0.568248
1 day, 23:00:00	68.7452	29.1619	112	0.568142
4 days, 12:00:00	68.4401	21.9871	112	0.565621
5 days, 1:00:00	68.3669	28.5312	112	0.565016
1 day, 2:00:00	67.998	24.7075	112	0.561967
3 days, 0:00:00	67.7762	24.6991	112	0.560134
3 days, 14:00:00	66.1296	29.4039	112	0.546525
7 days, 18:00:00	66.0386	8.03574	112	0.545774
5 days, 4:00:00	65.4875	22.7708	112	0.541219
1 day, 0:00:00	65.2039	26.6643	112	0.538875
6 days, 16:00:00	64.8834	18.2821	112	0.536227
3 days, 20:00:00	64.8221	17.8319	112	0.53572
2 days, 1:00:00	64.724	22.5495	112	0.534909
5 days, 15:00:00	64.5548	15.3693	112	0.533511
6 days, 11:00:00	63.5115	30.3864	112	0.524888
7 days, 0:00:00	62.8797	15.0069	112	0.519667
4 days, 2:00:00	61.8541	25.6491	112	0.511191
2 days, 19:00:00	61.4426	10.8345	112	0.50779
8 days, 14:00:00	61.0996	11.4127	112	0.504955
6 days, 14:00:00	60.7445	17.8021	112	0.502021
4 days, 20:00:00	60.3404	17.2798	112	0.498681
5 days, 12:00:00	60.1395	18.6615	112	0.497021
3 days, 12:00:00	60.0643	9.50875	112	0.496399
4 days, 6:00:00	59.8545	13.3745	112	0.494665
8 days, 6:00:00	58.9369	10.4977	112	0.487082
5 days, 22:00:00	58.7884	19.8053	112	0.485855
7 days, 3:00:00	56.9023	21.8643	112	0.470267
09:00:00	56.8212	22.0069	112	0.469596
3 days, 6:00:00	56.7496	15.365	112	0.469005
8 days, 1:00:00	56.4903	17.1131	112	0.466862
5 days, 19:00:00	56.3408	27.5571	112	0.465626
4 days, 1:00:00	55.3142	13.388	112	0.457142
21:00:00	53.513	22.2201	112	0.442256
1 day, 20:00:00	52.3501	20.2477	112	0.432646
5 days, 13:00:00	52.2404	18.0182	112	0.431739
4 days, 4:00:00	51.6521	11.34	112	0.426877
4 days, 19:00:00	51.404	23.5272	112	0.424827
7 days, 15:00:00	50.4293	20.4523	112	0.416771
1 day, 3:00:00	50.3614	10.9977	112	0.41621
2 days, 11:00:00	50.0028	17.9833	112	0.413246
1 day, 5:00:00	48.4189	25.0684	112	0.400156
02:00:00	46.668	13.23	112	0.385686
5 days, 6:00:00	46.6602	10.4594	112	0.385621
1 day, 1:00:00	45.1816	10.6313	112	0.373402
4 days, 0:00:00	43.7576	9.32952	112	0.361633
1 day, 21:00:00	41.856	15.6807	112	0.345918
2 days, 3:00:00	39.3765	11.0678	112	0.325426
17:00:00	38.4227	11.2843	112	0.317543
7 days, 12:00:00	30.54	10.7192	112	0.252396
4 days, 9:00:00	25.4739	10.1477	112	0.210528
2 days, 21:00:00	24.5385	9.9197	112	0.202798
3 days, 1:00:00	24.2276	5.82736	112	0.200228
4 days, 16:00:00	23.9226	10.5538	112	0.197707
4 days, 18:00:00	20.2354	10.5527	112	0.167234
5 days, 14:00:00	20.2338	10.7575	112	0.167221
6 days, 4:00:00	71.9549	30.087	107
9 days, 4:00:00	257.552	8.23533	103
9 days, 8:00:00	56.0795	21.6997	101
9 days, 11:00:00	69.1555	39.1738	99
7 days, 6:00:00	65.8771	36.4023	97
1 day, 11:00:00	60.3909	29.139	95
4 days, 7:00:00	56.3081	9.61483	95
9 days, 17:00:00	64.2301	13.0359	93
9 days, 20:00:00	171.423	7.54851	90
8 days, 4:00:00	57.17	36.8021	89
04:00:00	45.9684	18.3972	89
5 days, 18:00:00	30.4517	9.28889	89
2 days, 2:00:00	186.41	12.3774	88
10 days, 1:00:00	87.8902	31.2832	87
3 days, 7:00:00	79.7054	20.5106	86
10 days, 3:00:00	75.6948	34.8462	85
10 days, 6:00:00	224.453	7.7785	84
01:00:00	73.801	17.0073	83
10 days, 11:00:00	90.8696	35.5407	79
6 days, 9:00:00	37.5125	17.1651	78
5 days, 7:00:00	31	8.62573	78
2 days, 9:00:00	67.3805	9.49761	77
3 days, 2:00:00	16.8039	9.00491	77
10 days, 16:00:00	80.9169	21.9175	76
6 days, 13:00:00	138.846	12.9237	74
6 days, 15:00:00	64.1214	19.5976	72
10 days, 8:00:00	52.6886	23.8994	71
03:00:00	49.154	26.6004	71
10 days, 22:00:00	37.8035	9.95796	69
7 days, 2:00:00	91.6408	3.37661	68
7 days, 19:00:00	67.6776	56.2427	67
11 days, 2:00:00	58.9495	6.17295	67
4 days, 3:00:00	56.2509	42.9184	67
1 day, 7:00:00	71.7521	17.5955	65
11 days, 3:00:00	32.4721	9.32219	64
11 days, 7:00:00	144.803	7.42432	63
11 days, 5:00:00	11.7588	3.95898	63
11 days, 10:00:00	20.3309	5.26409	60
2 days, 17:00:00	35.7495	15.9269	59
11 days, 12:00:00	31.1186	8.09871	59
7 days, 5:00:00	98.4014	13.8629	57
11 days, 15:00:00	55.9195	8.20715	57
11 days, 14:00:00	41.1949	11.8835	57
3 days, 16:00:00	32.7376	16.8148	57
6 days, 0:00:00	45.5158	24.0952	55
11 days, 20:00:00	62.8058	4.70803	53
3 days, 11:00:00	33.1561	13.6306	53
2 days, 4:00:00	31.6861	15.5859	51
06:00:00	28.7962	14.8971	48
12 days, 5:00:00	25.1416	7.50456	43
12 days, 14:00:00	137.703	7.0067	40
12 days, 12:00:00	44.1089	15.9524	40
10 days, 12:00:00	40.1156	8.43526	40
12 days, 20:00:00	82.5995	5.48399	34
07:00:00	18.9583	14.83	30
10:00:00	9.89902	4.37348	30
5 days, 21:00:00	17.7049	7.5242	29
7 days, 8:00:00	40.2206	14.4767	27
13 days, 19:00:00	10.7041	4.30448	25
10 days, 13:00:00	19.1897	5.63295	23
10 days, 9:00:00	3.32446	2.13795	23
05:00:00	20.0495	16.5335	22
3 days, 4:00:00	16.6817	2.48393	22
14 days, 1:00:00	7.89411	1.25781	22
11 days, 1:00:00	7.79619	1.83145	22
14 days, 3:00:00	17.695	8.08336	21
14 days, 8:00:00	36.9517	2.08508	20
12 days, 22:00:00	30.4301	8.89662	20
9 days, 22:00:00	10.5229	2.29539	20
14 days, 11:00:00	8.74042	3.99168	19
12 days, 13:00:00	20.9581	13.9387	18
11 days, 6:00:00	36.9712	7.43495	17
10 days, 7:00:00	35.015	9.95382	17
14 days, 16:00:00	9.74393	6.06087	17
7 days, 21:00:00	15.4912	10.603	16
12 days, 0:00:00	7.67014	3.27661	15
4 days, 21:00:00	14.9808	3.03457	14
14 days, 22:00:00	45.152	4.5323	13
13 days, 22:00:00	37.6148	1.63018	13
11 days, 18:00:00	35.5129	7.58126	13
14 days, 2:00:00	1.96954	0.72821	13
12 days, 11:00:00	1.33968	0.838623	13
15 days, 4:00:00	24.0976	5.12189	12
14 days, 10:00:00	6.58576	1.15457	12
14 days, 14:00:00	6.41558	1.42131	12
11 days, 13:00:00	1.39363	0.937543	12
14 days, 5:00:00	0.59298	0.59298	12
15 days, 5:00:00	16.3621	8.58711	11
15 days, 6:00:00	13.4679	5.3636	11
9 days, 7:00:00	0	0	11
14 days, 0:00:00	13.6759	3.13318	10
15 days, 7:00:00	8.50905	5.44301	10
6 days, 10:00:00	6.62431	4.90923	10
13 days, 12:00:00	1.9993	0.468774	10
9 days, 21:00:00	10.6949	1.06359	9
3 days, 15:00:00	5.66317	1.99437	9
14 days, 21:00:00	22.6754	6.91821	8
15 days, 15:00:00	18.3414	8.6279	8
12 days, 23:00:00	17.1147	8.79389	8
8 days, 18:00:00	6.87382	3.1852	8
4 days, 5:00:00	3.70309	1.74956	8
9 days, 2:00:00	3.00312	2.03843	8
15 days, 0:00:00	2.96092	1.37418	8
15 days, 3:00:00	18.9842	3.88448	7
11 days, 17:00:00	15.2636	10.0202	7
15 days, 16:00:00	12.0233	9.86216	7
9 days, 13:00:00	10.3955	9.49475	7
14 days, 23:00:00	10.3861	8.18683	7
13 days, 6:00:00	8.44158	3.64265	7
11 days, 19:00:00	7.34993	3.558	7
13 days, 3:00:00	14.0371	8.28336	6
11 days, 16:00:00	12.2604	6.99299	6
11 days, 8:00:00	11.9875	6.73755	6
14 days, 9:00:00	10.8061	7.77357	6
13 days, 21:00:00	9.53295	8.03901	6
10 days, 18:00:00	8.15029	5.75833	6
13 days, 7:00:00	4.76393	1.43541	6
11 days, 22:00:00	2.6659	1.46946	6
9 days, 18:00:00	2.48402	0.667142	6
2 days, 13:00:00	2.08663	0.729008	6
15 days, 20:00:00	1.94535	1.23187	6
15 days, 14:00:00	1.7286	0	6
15 days, 17:00:00	0	0	6
16 days, 0:00:00	11.9578	9.18075	5
10 days, 23:00:00	11.5828	6.95061	5
14 days, 20:00:00	11.5187	8.63588	5
15 days, 18:00:00	11.3414	7.64318	5
12 days, 10:00:00	10.1928	7.71055	5
15 days, 19:00:00	9.42803	7.47409	5
15 days, 23:00:00	9.25189	7.75375	5
13 days, 10:00:00	7.54411	6.20686	5
10 days, 19:00:00	6.71456	4.62684	5
15 days, 21:00:00	5.85352	2.27207	5
11 days, 11:00:00	3.96766	3.51893	5
10 days, 0:00:00	2.16099	0.937541	5
7 days, 23:00:00	1.93491	1.41819	5
10 days, 15:00:00	0.722535	0.355798	5
15 days, 22:00:00	0.560935	0.271915	5
16 days, 5:00:00	9.48306	7.49061	4
14 days, 6:00:00	9.4218	7.29564	4
13 days, 20:00:00	8.99876	6.98224	4
15 days, 9:00:00	8.0489	6.12818	4
13 days, 5:00:00	8.02758	7.12128	4
13 days, 4:00:00	7.32109	5.51455	4
12 days, 17:00:00	6.62869	5.76744	4
14 days, 4:00:00	5.827	4.96347	4
10 days, 10:00:00	3.38393	1.64544	4
14 days, 19:00:00	3.35035	2.53352	4
13 days, 15:00:00	2.5675	2.39367	4
11 days, 9:00:00	2.21295	1.15469	4
13 days, 1:00:00	1.80193	1.51176	4
10 days, 20:00:00	1.65585	0.669286	4
16 days, 4:00:00	0.943764	0.203308	4
13 days, 2:00:00	0.432209	0.432209	4
8 days, 19:00:00	0.296498	0.296498	4
13 days, 17:00:00	0.296455	0.296455	4
13 days, 8:00:00	5.89174	5.39294	3
13 days, 18:00:00	5.74562	5.62844	3
12 days, 18:00:00	5.39394	5.05892	3
12 days, 2:00:00	4.44731	4.31511	3
15 days, 13:00:00	4.41958	4.24664	3
12 days, 9:00:00	4.12127	3.91664	3
12 days, 16:00:00	3.57878	2.78651	3
12 days, 7:00:00	3.36028	3.35848	3
14 days, 13:00:00	3.153	1.14278	3
12 days, 21:00:00	2.55473	2.53803	3
9 days, 1:00:00	1.97129	1.80342	3
11 days, 23:00:00	1.72877	0.937571	3
11 days, 0:00:00	1.51175	1.25781	3
12 days, 15:00:00	1.32591	1.32591	3
15 days, 10:00:00	1.20106	0.714712	3
9 days, 10:00:00	1.07403	0.937548	3
9 days, 9:00:00	0.958726	0.940425	3
12 days, 3:00:00	0.910595	0.883572	3
10 days, 21:00:00	0.440953	0.377988	3
9 days, 5:00:00	0.419296	0.419296	3
8 days, 22:00:00	0.382511	0.382511	3
14 days, 7:00:00	0.296498	0.296498	3
8 days, 21:00:00	0.296487	0.296487	3
9 days, 15:00:00	0.296476	0.296476	3
16 days, 6:00:00	3.58265	3.58265	2
15 days, 1:00:00	3.27848	3.27848	2
13 days, 11:00:00	2.89064	2.89064	2
13 days, 13:00:00	2.72133	2.72133	2
10 days, 14:00:00	2.62385	2.62385	2
13 days, 14:00:00	2.26416	2.26416	2
13 days, 23:00:00	2.00578	2.00578	2
12 days, 8:00:00	1.60347	1.60347	2
14 days, 15:00:00	1.58517	1.58517	2
13 days, 16:00:00	1.53898	1.53898	2
15 days, 11:00:00	1.52991	1.52991	2
12 days, 6:00:00	1.41212	1.41212	2
11 days, 4:00:00	1.29105	1.29105	2
16 days, 2:00:00	1.25526	1.25526	2
16 days, 7:00:00	1.22983	1.22983	2
12 days, 19:00:00	0.96526	0.96526	2
9 days, 6:00:00	0.943397	0.943397	2
9 days, 16:00:00	0.937554	0.937554	2
14 days, 18:00:00	0.879918	0.879918	2
9 days, 14:00:00	0.765127	0.765127	2
9 days, 23:00:00	0.703179	0.703179	2
6 days, 12:00:00	0.67916	0.67916	2
10 days, 17:00:00	0.476068	0.476068	2
8 days, 23:00:00	0.468791	0.468791	2
15 days, 8:00:00	0.419296	0.419296	2
15 days, 2:00:00	0.390135	0.390135	2
9 days, 12:00:00	0.375044	0.375044	2
10 days, 5:00:00	0.366855	0.366855	2
12 days, 1:00:00	0.345771	0.345771	2
10 days, 2:00:00	0.345744	0.345744	2
14 days, 17:00:00	0.296498	0.296498	2
13 days, 9:00:00	0.234375	0.234375	2
16 days, 3:00:00	0.168376	0.168376	2
9 days, 19:00:00	0.122285	0.122285	2
11 days, 21:00:00	0.0578756	0.0578756	2
8 days, 20:00:00	0	0	2
9 days, 0:00:00	0	0	2
9 days, 3:00:00	0	0	2
10 days, 4:00:00	0	0	2
12 days, 4:00:00	0	0	2
13 days, 0:00:00	0	0	2
14 days, 12:00:00	0	0	2
15 days, 12:00:00	0	0	2
16 days, 1:00:00	0	0	2

## Sheet: NANP8 317 2
Track	Length	Distance traveled	Nr of Frames	velcoity
2 days, 22:00:00	234.996	26.3933	112	1.94212
1 day, 15:00:00	201.109	5.20928	112	1.66206
1 day, 13:00:00	169.27	52.5803	112	1.39892
1 day, 0:00:00	139.833	6.14522	112	1.15565
1 day, 1:00:00	139.69	13.1482	112	1.15446
10:00:00	135.698	0.866202	112	1.12147
1 day, 20:00:00	132.403	8.66389	112	1.09424
2 days, 0:00:00	125.851	7.07544	112	1.04009
2 days, 13:00:00	120.794	15.1203	112	0.998296
2 days, 4:00:00	119.164	11.3278	112	0.98483
2 days, 2:00:00	117.792	12.4802	112	0.973491
1 day, 10:00:00	115.851	5.16875	112	0.95745
18:00:00	114.328	1.56036	112	0.944858
1 day, 22:00:00	108.068	14.7179	112	0.893128
2 days, 9:00:00	105.709	3.96319	112	0.873629
13:00:00	105.212	17.8061	112	0.869519
1 day, 6:00:00	104.772	6.87641	112	0.865888
23:00:00	97.3057	20.5634	112	0.80418
20:00:00	96.6392	20.3738	112	0.798671
2 days, 19:00:00	96.3122	28.5784	112	0.795968
19:00:00	91.1509	4.53219	112	0.753313
2 days, 18:00:00	84.5617	6.05511	112	0.698857
1 day, 5:00:00	81.944	13.2918	112	0.677223
1 day, 18:00:00	79.2801	24.3848	112	0.655207
1 day, 11:00:00	78.2918	27.9863	112	0.64704
3 days, 3:00:00	77.3629	16.9093	112	0.639363
1 day, 16:00:00	77.3044	23.2702	112	0.638879
1 day, 23:00:00	76.2227	5.27408	112	0.629939
2 days, 21:00:00	74.9519	17.3017	112	0.619437
1 day, 14:00:00	74.8303	17.4659	112	0.618432
1 day, 4:00:00	74.2271	23.2617	112	0.613447
2 days, 15:00:00	74.0868	13.5981	112	0.612288
08:00:00	73.1987	24.2204	112	0.604948
2 days, 16:00:00	72.7143	20.6936	112	0.600945
2 days, 17:00:00	72.4355	11.9804	112	0.59864
11:00:00	72.2824	30.6125	112	0.597375
21:00:00	71.9216	35.1505	112	0.594393
17:00:00	71.192	26.2099	112	0.588364
02:00:00	70.8826	24.83	112	0.585806
1 day, 12:00:00	69.6907	21.6177	112	0.575956
2 days, 14:00:00	69.1717	20.299	112	0.571667
1 day, 19:00:00	68.8372	21.4314	112	0.568902
1 day, 21:00:00	68.1299	22.959	112	0.563057
14:00:00	67.8747	32.7906	112	0.560948
2 days, 10:00:00	67.6872	22.8427	112	0.559398
15:00:00	67.2064	18.1999	112	0.555424
2 days, 5:00:00	67.0963	16.1204	112	0.554515
3 days, 1:00:00	66.5346	13.3167	112	0.549872
1 day, 17:00:00	65.7901	17.6905	112	0.54372
2 days, 23:00:00	65.7655	26.8431	112	0.543516
2 days, 7:00:00	65.5721	4.13064	112	0.541918
06:00:00	64.3281	29.2697	112	0.531637
07:00:00	64.1	14.8812	112	0.529752
1 day, 8:00:00	60.5714	21.8364	112	0.50059
05:00:00	59.6464	20.4177	112	0.492945
22:00:00	59.3144	15.8557	112	0.490202
2 days, 8:00:00	58.1638	8.10731	112	0.480693
03:00:00	56.0862	12.706	112	0.463523
1 day, 2:00:00	56.0534	24.4085	112	0.463251
1 day, 7:00:00	50.6961	5.0976	112	0.418976
09:00:00	40.9637	5.49706	112	0.338543
12:00:00	40.5297	5.90869	112	0.334956
2 days, 11:00:00	34.3098	10.086	112	0.283552
2 days, 6:00:00	32.1447	4.77305	112	0.265659
16:00:00	22.5663	5.05401	112	0.186499
04:00:00	15.8481	4.65602	112	0.130976
2 days, 12:00:00	78.6326	20.218	108
3 days, 0:00:00	68.0581	12.2049	99
3 days, 8:00:00	178.5	11.8328	97
3 days, 5:00:00	82.2954	12.9891	95
1 day, 9:00:00	54.6637	15.1081	93
2 days, 1:00:00	68.0531	4.72071	88
3 days, 4:00:00	40.9104	3.74474	75
2 days, 3:00:00	50.6143	23.2991	69
2 days, 20:00:00	43.5278	11.4613	59
3 days, 2:00:00	30.5745	8.97326	51
3 days, 15:00:00	17.358	2.13796	39
01:00:00	21.8168	8.48465	29
3 days, 7:00:00	1.77891	0.592969	15
3 days, 16:00:00	8.2845	0.741215	12
4 days, 0:00:00	19.1362	9.71314	9
3 days, 11:00:00	3.14459	1.88678	8
3 days, 23:00:00	5.57768	0.937582	7
3 days, 19:00:00	5.46389	5.05653	7
4 days, 6:00:00	3.82975	2.6868	7
4 days, 7:00:00	3.48151	3.02458	6
4 days, 8:00:00	3.29571	2.04578	5
4 days, 5:00:00	6.2856	6.22257	4
3 days, 13:00:00	4.18514	1.57227	4
3 days, 22:00:00	3.41726	3.41714	4
4 days, 4:00:00	2.81899	2.81304	4
4 days, 10:00:00	2.01832	2.01631	3
3 days, 10:00:00	1.16052	0.901721	3
3 days, 12:00:00	0.9375	0	3
3 days, 18:00:00	0.838501	0.419312	3
4 days, 3:00:00	1.7789	1.7789	2
3 days, 14:00:00	1.18591	1.18591	2
4 days, 1:00:00	0.916822	0.916822	2
3 days, 17:00:00	0.671164	0.671164	2
4 days, 2:00:00	0.66299	0.66299	2
3 days, 6:00:00	0.592958	0.592958	2
3 days, 9:00:00	0.419281	0.419281	2
3 days, 21:00:00	0.104797	0.104797	2
1 day, 3:00:00	0	0	2
3 days, 20:00:00	0	0	2
4 days, 9:00:00	0	0	2

## Sheet: NANP control 3
Track	Length	Distance traveled	Nr of Frames	Velcotu
6 days, 23:00:00	336.328	10.3338	112	2.77957
4 days, 23:00:00	299.946	10.5859	112	2.4789
5 days, 10:00:00	290.434	16.2158	112	2.40028
1 day, 8:00:00	289.133	5.80971	112	2.38953
8 days, 10:00:00	272.766	12.164	112	2.25427
4 days, 15:00:00	257.057	8.86979	112	2.12444
8 days, 11:00:00	252.173	11.8936	112	2.08408
14:00:00	234.688	16.641	112	1.93957
1 day, 16:00:00	234.522	11.7016	112	1.9382
3 days, 10:00:00	232.577	16.1266	112	1.92212
1 day, 17:00:00	232.499	18.1671	112	1.92148
2 days, 18:00:00	232.053	5.87766	112	1.91779
3 days, 13:00:00	230.764	7.04377	112	1.90714
7 days, 1:00:00	230.309	28.8741	112	1.90338
5 days, 23:00:00	225.524	13.874	112	1.86383
7 days, 16:00:00	215.026	4.1564	112	1.77708
1 day, 12:00:00	209.283	8.54445	112	1.72961
7 days, 17:00:00	202.569	26.5577	112	1.67412
2 days, 5:00:00	201.322	29.5938	112	1.66382
4 days, 13:00:00	196.864	14.3345	112	1.62697
6 days, 5:00:00	185.645	14.1831	112	1.53426
3 days, 23:00:00	181.245	16.613	112	1.4979
5 days, 0:00:00	179.997	4.95383	112	1.48758
4 days, 22:00:00	178.78	26.4024	112	1.47752
8 days, 16:00:00	168.608	6.87858	112	1.39346
18:00:00	168.447	42.0807	112	1.39212
3 days, 21:00:00	165.918	17.1781	112	1.37122
1 day, 19:00:00	164.827	17.5984	112	1.3622
8 days, 3:00:00	161.972	23.2869	112	1.33861
6 days, 2:00:00	156.266	33.072	112	1.29145
1 day, 13:00:00	156.02	29.1793	112	1.28942
8 days, 12:00:00	155.554	36.9669	112	1.28557
2 days, 12:00:00	153.51	11.8643	112	1.26867
4 days, 10:00:00	145.576	42.3295	112	1.20311
8 days, 2:00:00	141.899	25.1451	112	1.17272
4 days, 11:00:00	141.232	15.7416	112	1.16721
6 days, 6:00:00	139.452	26.3605	112	1.15249
19:00:00	136.197	6.82771	112	1.1256
2 days, 6:00:00	135.063	34.6538	112	1.11622
1 day, 4:00:00	134.786	32.9572	112	1.11393
1 day, 10:00:00	133.848	7.23862	112	1.10618
6 days, 1:00:00	124.429	50.841	112	1.02834
2 days, 15:00:00	121.569	14.1425	112	1.0047
4 days, 17:00:00	121.324	27.8673	112	1.00268
6 days, 18:00:00	114.66	15.8893	112	0.947607
2 days, 0:00:00	114.064	20.1267	112	0.942676
7 days, 4:00:00	110.841	44.2916	112	0.91604
4 days, 14:00:00	110.6	6.86859	112	0.914048
6 days, 7:00:00	110.457	37.5841	112	0.912872
6 days, 20:00:00	108.542	45.2014	112	0.897042
6 days, 3:00:00	107.51	29.297	112	0.88851
3 days, 9:00:00	105.493	16.8891	112	0.871845
3 days, 8:00:00	104.593	11.7988	112	0.864406
2 days, 10:00:00	100.62	21.2177	112	0.831571
7 days, 10:00:00	100.068	58.7697	112	0.82701
7 days, 9:00:00	98.7395	17.1399	112	0.816029
5 days, 8:00:00	98.4203	30.5527	112	0.813391
20:00:00	97.6181	47.01	112	0.806761
7 days, 22:00:00	96.682	34.3909	112	0.799024
3 days, 22:00:00	96.5961	68.4069	112	0.798315
8 days, 7:00:00	95.886	16.2467	112	0.792446
6 days, 8:00:00	94.3406	22.5592	112	0.779674
1 day, 15:00:00	94.0832	34.4128	112	0.777547
23:00:00	92.6154	19.1336	112	0.765416
8 days, 13:00:00	92.2452	26.1227	112	0.762357
8 days, 8:00:00	91.9973	45.0099	112	0.760309
5 days, 5:00:00	91.4187	35.5808	112	0.755527
1 day, 18:00:00	90.3496	60.0711	112	0.746691
13:00:00	89.0096	47.3767	112	0.735617
2 days, 22:00:00	87.6712	40.8638	112	0.724555
7 days, 14:00:00	87.0293	36.6992	112	0.71925
3 days, 3:00:00	84.3139	20.7882	112	0.696809
2 days, 8:00:00	83.9415	10.8705	112	0.693731
5 days, 17:00:00	82.8614	14.6738	112	0.684805
6 days, 21:00:00	82.5482	44.1109	112	0.682216
6 days, 19:00:00	82.2198	40.0315	112	0.679502
7 days, 20:00:00	81.56	17.6761	112	0.67405
1 day, 14:00:00	81.1907	50.9874	112	0.670998
7 days, 11:00:00	80.4395	32.7776	112	0.66479
3 days, 19:00:00	80.3998	33.2447	112	0.664461
7 days, 7:00:00	80.0405	37.1731	112	0.661492
1 day, 9:00:00	79.9656	34.38	112	0.660873
3 days, 18:00:00	79.636	25.2963	112	0.658149
5 days, 11:00:00	78.8148	43.3384	112	0.651362
12:00:00	78.7306	52.452	112	0.650666
3 days, 17:00:00	78.7121	23.6676	112	0.650513
15:00:00	78.4236	12.7059	112	0.648129
16:00:00	78.1247	22.1099	112	0.645659
5 days, 20:00:00	77.5169	38.7419	112	0.640636
5 days, 9:00:00	77.5085	36.3549	112	0.640566
1 day, 22:00:00	77.4509	32.3053	112	0.64009
22:00:00	77.3043	31.534	112	0.638878
7 days, 13:00:00	76.8831	27.3115	112	0.635397
5 days, 16:00:00	76.7235	45.6496	112	0.634078
8 days, 17:00:00	76.0321	37.883	112	0.628365
2 days, 23:00:00	75.2745	37.1235	112	0.622103
6 days, 22:00:00	74.6376	16.5368	112	0.61684
8 days, 9:00:00	74.5672	28.1369	112	0.616258
5 days, 3:00:00	74.5302	36.5901	112	0.615952
6 days, 17:00:00	74.4646	15.7325	112	0.61541
2 days, 16:00:00	74.2565	30.433	112	0.61369
11:00:00	72.8108	38.8517	112	0.601742
8 days, 5:00:00	72.7574	33.4837	112	0.6013
2 days, 14:00:00	72.4736	33.8669	112	0.598955
4 days, 8:00:00	71.6104	32.9422	112	0.591822
08:00:00	71.4235	30.1066	112	0.590277
2 days, 7:00:00	71.0889	27.8646	112	0.587511
8 days, 15:00:00	69.4387	27.7023	112	0.573874
3 days, 5:00:00	69.3813	6.03562	112	0.5734
8 days, 0:00:00	69.123	42.0377	112	0.571264
5 days, 2:00:00	69.0485	16.371	112	0.570649
2 days, 20:00:00	69.0443	21.6891	112	0.570614
1 day, 6:00:00	68.758	32.5876	112	0.568248
1 day, 23:00:00	68.7452	29.1619	112	0.568142
4 days, 12:00:00	68.4401	21.9871	112	0.565621
5 days, 1:00:00	68.3669	28.5312	112	0.565016
1 day, 2:00:00	67.998	24.7075	112	0.561967
3 days, 0:00:00	67.7762	24.6991	112	0.560134
3 days, 14:00:00	66.1296	29.4039	112	0.546525
7 days, 18:00:00	66.0386	8.03574	112	0.545774
5 days, 4:00:00	65.4875	22.7708	112	0.541219
1 day, 0:00:00	65.2039	26.6643	112	0.538875
6 days, 16:00:00	64.8834	18.2821	112	0.536227
3 days, 20:00:00	64.8221	17.8319	112	0.53572
2 days, 1:00:00	64.724	22.5495	112	0.534909
5 days, 15:00:00	64.5548	15.3693	112	0.533511
6 days, 11:00:00	63.5115	30.3864	112	0.524888
7 days, 0:00:00	62.8797	15.0069	112	0.519667
4 days, 2:00:00	61.8541	25.6491	112	0.511191
2 days, 19:00:00	61.4426	10.8345	112	0.50779
8 days, 14:00:00	61.0996	11.4127	112	0.504955
6 days, 14:00:00	60.7445	17.8021	112	0.502021
4 days, 20:00:00	60.3404	17.2798	112	0.498681
5 days, 12:00:00	60.1395	18.6615	112	0.497021
3 days, 12:00:00	60.0643	9.50875	112	0.496399
4 days, 6:00:00	59.8545	13.3745	112	0.494665
8 days, 6:00:00	58.9369	10.4977	112	0.487082
5 days, 22:00:00	58.7884	19.8053	112	0.485855
7 days, 3:00:00	56.9023	21.8643	112	0.470267
09:00:00	56.8212	22.0069	112	0.469596
3 days, 6:00:00	56.7496	15.365	112	0.469005
8 days, 1:00:00	56.4903	17.1131	112	0.466862
5 days, 19:00:00	56.3408	27.5571	112	0.465626
4 days, 1:00:00	55.3142	13.388	112	0.457142
21:00:00	53.513	22.2201	112	0.442256
1 day, 20:00:00	52.3501	20.2477	112	0.432646
5 days, 13:00:00	52.2404	18.0182	112	0.431739
4 days, 4:00:00	51.6521	11.34	112	0.426877
4 days, 19:00:00	51.404	23.5272	112	0.424827
7 days, 15:00:00	50.4293	20.4523	112	0.416771
1 day, 3:00:00	50.3614	10.9977	112	0.41621
2 days, 11:00:00	50.0028	17.9833	112	0.413246
1 day, 5:00:00	48.4189	25.0684	112	0.400156
02:00:00	46.668	13.23	112	0.385686
5 days, 6:00:00	46.6602	10.4594	112	0.385621
1 day, 1:00:00	45.1816	10.6313	112	0.373402
4 days, 0:00:00	43.7576	9.32952	112	0.361633
1 day, 21:00:00	41.856	15.6807	112	0.345918
2 days, 3:00:00	39.3765	11.0678	112	0.325426
17:00:00	38.4227	11.2843	112	0.317543
7 days, 12:00:00	30.54	10.7192	112	0.252396
4 days, 9:00:00	25.4739	10.1477	112	0.210528
2 days, 21:00:00	24.5385	9.9197	112	0.202798
3 days, 1:00:00	24.2276	5.82736	112	0.200228
4 days, 16:00:00	23.9226	10.5538	112	0.197707
4 days, 18:00:00	20.2354	10.5527	112	0.167234
5 days, 14:00:00	20.2338	10.7575	112	0.167221
6 days, 4:00:00	71.9549	30.087	107
9 days, 4:00:00	257.552	8.23533	103
9 days, 8:00:00	56.0795	21.6997	101
9 days, 11:00:00	69.1555	39.1738	99
7 days, 6:00:00	65.8771	36.4023	97
1 day, 11:00:00	60.3909	29.139	95
4 days, 7:00:00	56.3081	9.61483	95
9 days, 17:00:00	64.2301	13.0359	93
9 days, 20:00:00	171.423	7.54851	90
8 days, 4:00:00	57.17	36.8021	89
04:00:00	45.9684	18.3972	89
5 days, 18:00:00	30.4517	9.28889	89
2 days, 2:00:00	186.41	12.3774	88
10 days, 1:00:00	87.8902	31.2832	87
3 days, 7:00:00	79.7054	20.5106	86
10 days, 3:00:00	75.6948	34.8462	85
10 days, 6:00:00	224.453	7.7785	84
01:00:00	73.801	17.0073	83
10 days, 11:00:00	90.8696	35.5407	79
6 days, 9:00:00	37.5125	17.1651	78
5 days, 7:00:00	31	8.62573	78
2 days, 9:00:00	67.3805	9.49761	77
3 days, 2:00:00	16.8039	9.00491	77
10 days, 16:00:00	80.9169	21.9175	76
6 days, 13:00:00	138.846	12.9237	74
6 days, 15:00:00	64.1214	19.5976	72
10 days, 8:00:00	52.6886	23.8994	71
03:00:00	49.154	26.6004	71
10 days, 22:00:00	37.8035	9.95796	69
7 days, 2:00:00	91.6408	3.37661	68
7 days, 19:00:00	67.6776	56.2427	67
11 days, 2:00:00	58.9495	6.17295	67
4 days, 3:00:00	56.2509	42.9184	67
1 day, 7:00:00	71.7521	17.5955	65
11 days, 3:00:00	32.4721	9.32219	64
11 days, 7:00:00	144.803	7.42432	63
11 days, 5:00:00	11.7588	3.95898	63
11 days, 10:00:00	20.3309	5.26409	60
2 days, 17:00:00	35.7495	15.9269	59
11 days, 12:00:00	31.1186	8.09871	59
7 days, 5:00:00	98.4014	13.8629	57
11 days, 15:00:00	55.9195	8.20715	57
11 days, 14:00:00	41.1949	11.8835	57
3 days, 16:00:00	32.7376	16.8148	57
6 days, 0:00:00	45.5158	24.0952	55
11 days, 20:00:00	62.8058	4.70803	53
3 days, 11:00:00	33.1561	13.6306	53
2 days, 4:00:00	31.6861	15.5859	51
06:00:00	28.7962	14.8971	48
12 days, 5:00:00	25.1416	7.50456	43
12 days, 14:00:00	137.703	7.0067	40
12 days, 12:00:00	44.1089	15.9524	40
10 days, 12:00:00	40.1156	8.43526	40
12 days, 20:00:00	82.5995	5.48399	34
07:00:00	18.9583	14.83	30
10:00:00	9.89902	4.37348	30
5 days, 21:00:00	17.7049	7.5242	29
7 days, 8:00:00	40.2206	14.4767	27
13 days, 19:00:00	10.7041	4.30448	25
10 days, 13:00:00	19.1897	5.63295	23
10 days, 9:00:00	3.32446	2.13795	23
05:00:00	20.0495	16.5335	22
3 days, 4:00:00	16.6817	2.48393	22
14 days, 1:00:00	7.89411	1.25781	22
11 days, 1:00:00	7.79619	1.83145	22
14 days, 3:00:00	17.695	8.08336	21
14 days, 8:00:00	36.9517	2.08508	20
12 days, 22:00:00	30.4301	8.89662	20
9 days, 22:00:00	10.5229	2.29539	20
14 days, 11:00:00	8.74042	3.99168	19
12 days, 13:00:00	20.9581	13.9387	18
11 days, 6:00:00	36.9712	7.43495	17
10 days, 7:00:00	35.015	9.95382	17
14 days, 16:00:00	9.74393	6.06087	17
7 days, 21:00:00	15.4912	10.603	16
12 days, 0:00:00	7.67014	3.27661	15
4 days, 21:00:00	14.9808	3.03457	14
14 days, 22:00:00	45.152	4.5323	13
13 days, 22:00:00	37.6148	1.63018	13
11 days, 18:00:00	35.5129	7.58126	13
14 days, 2:00:00	1.96954	0.72821	13
12 days, 11:00:00	1.33968	0.838623	13
15 days, 4:00:00	24.0976	5.12189	12
14 days, 10:00:00	6.58576	1.15457	12
14 days, 14:00:00	6.41558	1.42131	12
11 days, 13:00:00	1.39363	0.937543	12
14 days, 5:00:00	0.59298	0.59298	12
15 days, 5:00:00	16.3621	8.58711	11
15 days, 6:00:00	13.4679	5.3636	11
9 days, 7:00:00	0	0	11
14 days, 0:00:00	13.6759	3.13318	10
15 days, 7:00:00	8.50905	5.44301	10
6 days, 10:00:00	6.62431	4.90923	10
13 days, 12:00:00	1.9993	0.468774	10
9 days, 21:00:00	10.6949	1.06359	9
3 days, 15:00:00	5.66317	1.99437	9
14 days, 21:00:00	22.6754	6.91821	8
15 days, 15:00:00	18.3414	8.6279	8
12 days, 23:00:00	17.1147	8.79389	8
8 days, 18:00:00	6.87382	3.1852	8
4 days, 5:00:00	3.70309	1.74956	8
9 days, 2:00:00	3.00312	2.03843	8
15 days, 0:00:00	2.96092	1.37418	8
15 days, 3:00:00	18.9842	3.88448	7
11 days, 17:00:00	15.2636	10.0202	7
15 days, 16:00:00	12.0233	9.86216	7
9 days, 13:00:00	10.3955	9.49475	7
14 days, 23:00:00	10.3861	8.18683	7
13 days, 6:00:00	8.44158	3.64265	7
11 days, 19:00:00	7.34993	3.558	7
13 days, 3:00:00	14.0371	8.28336	6
11 days, 16:00:00	12.2604	6.99299	6
11 days, 8:00:00	11.9875	6.73755	6
14 days, 9:00:00	10.8061	7.77357	6
13 days, 21:00:00	9.53295	8.03901	6
10 days, 18:00:00	8.15029	5.75833	6
13 days, 7:00:00	4.76393	1.43541	6
11 days, 22:00:00	2.6659	1.46946	6
9 days, 18:00:00	2.48402	0.667142	6
2 days, 13:00:00	2.08663	0.729008	6
15 days, 20:00:00	1.94535	1.23187	6
15 days, 14:00:00	1.7286	0	6
15 days, 17:00:00	0	0	6
16 days, 0:00:00	11.9578	9.18075	5
10 days, 23:00:00	11.5828	6.95061	5
14 days, 20:00:00	11.5187	8.63588	5
15 days, 18:00:00	11.3414	7.64318	5
12 days, 10:00:00	10.1928	7.71055	5
15 days, 19:00:00	9.42803	7.47409	5
15 days, 23:00:00	9.25189	7.75375	5
13 days, 10:00:00	7.54411	6.20686	5
10 days, 19:00:00	6.71456	4.62684	5
15 days, 21:00:00	5.85352	2.27207	5
11 days, 11:00:00	3.96766	3.51893	5
10 days, 0:00:00	2.16099	0.937541	5
7 days, 23:00:00	1.93491	1.41819	5
10 days, 15:00:00	0.722535	0.355798	5
15 days, 22:00:00	0.560935	0.271915	5
16 days, 5:00:00	9.48306	7.49061	4
14 days, 6:00:00	9.4218	7.29564	4
13 days, 20:00:00	8.99876	6.98224	4
15 days, 9:00:00	8.0489	6.12818	4
13 days, 5:00:00	8.02758	7.12128	4
13 days, 4:00:00	7.32109	5.51455	4
12 days, 17:00:00	6.62869	5.76744	4
14 days, 4:00:00	5.827	4.96347	4
10 days, 10:00:00	3.38393	1.64544	4
14 days, 19:00:00	3.35035	2.53352	4
13 days, 15:00:00	2.5675	2.39367	4
11 days, 9:00:00	2.21295	1.15469	4
13 days, 1:00:00	1.80193	1.51176	4
10 days, 20:00:00	1.65585	0.669286	4
16 days, 4:00:00	0.943764	0.203308	4
13 days, 2:00:00	0.432209	0.432209	4
8 days, 19:00:00	0.296498	0.296498	4
13 days, 17:00:00	0.296455	0.296455	4
13 days, 8:00:00	5.89174	5.39294	3
13 days, 18:00:00	5.74562	5.62844	3
12 days, 18:00:00	5.39394	5.05892	3
12 days, 2:00:00	4.44731	4.31511	3
15 days, 13:00:00	4.41958	4.24664	3
12 days, 9:00:00	4.12127	3.91664	3
12 days, 16:00:00	3.57878	2.78651	3
12 days, 7:00:00	3.36028	3.35848	3
14 days, 13:00:00	3.153	1.14278	3
12 days, 21:00:00	2.55473	2.53803	3
9 days, 1:00:00	1.97129	1.80342	3
11 days, 23:00:00	1.72877	0.937571	3
11 days, 0:00:00	1.51175	1.25781	3
12 days, 15:00:00	1.32591	1.32591	3
15 days, 10:00:00	1.20106	0.714712	3
9 days, 10:00:00	1.07403	0.937548	3
9 days, 9:00:00	0.958726	0.940425	3
12 days, 3:00:00	0.910595	0.883572	3
10 days, 21:00:00	0.440953	0.377988	3
9 days, 5:00:00	0.419296	0.419296	3
8 days, 22:00:00	0.382511	0.382511	3
14 days, 7:00:00	0.296498	0.296498	3
8 days, 21:00:00	0.296487	0.296487	3
9 days, 15:00:00	0.296476	0.296476	3
16 days, 6:00:00	3.58265	3.58265	2
15 days, 1:00:00	3.27848	3.27848	2
13 days, 11:00:00	2.89064	2.89064	2
13 days, 13:00:00	2.72133	2.72133	2
10 days, 14:00:00	2.62385	2.62385	2
13 days, 14:00:00	2.26416	2.26416	2
13 days, 23:00:00	2.00578	2.00578	2
12 days, 8:00:00	1.60347	1.60347	2
14 days, 15:00:00	1.58517	1.58517	2
13 days, 16:00:00	1.53898	1.53898	2
15 days, 11:00:00	1.52991	1.52991	2
12 days, 6:00:00	1.41212	1.41212	2
11 days, 4:00:00	1.29105	1.29105	2
16 days, 2:00:00	1.25526	1.25526	2
16 days, 7:00:00	1.22983	1.22983	2
12 days, 19:00:00	0.96526	0.96526	2
9 days, 6:00:00	0.943397	0.943397	2
9 days, 16:00:00	0.937554	0.937554	2
14 days, 18:00:00	0.879918	0.879918	2
9 days, 14:00:00	0.765127	0.765127	2
9 days, 23:00:00	0.703179	0.703179	2
6 days, 12:00:00	0.67916	0.67916	2
10 days, 17:00:00	0.476068	0.476068	2
8 days, 23:00:00	0.468791	0.468791	2
15 days, 8:00:00	0.419296	0.419296	2
15 days, 2:00:00	0.390135	0.390135	2
9 days, 12:00:00	0.375044	0.375044	2
10 days, 5:00:00	0.366855	0.366855	2
12 days, 1:00:00	0.345771	0.345771	2
10 days, 2:00:00	0.345744	0.345744	2
14 days, 17:00:00	0.296498	0.296498	2
13 days, 9:00:00	0.234375	0.234375	2
16 days, 3:00:00	0.168376	0.168376	2
9 days, 19:00:00	0.122285	0.122285	2
11 days, 21:00:00	0.0578756	0.0578756	2
8 days, 20:00:00	0	0	2
9 days, 0:00:00	0	0	2
9 days, 3:00:00	0	0	2
10 days, 4:00:00	0	0	2
12 days, 4:00:00	0	0	2
13 days, 0:00:00	0	0	2
14 days, 12:00:00	0	0	2
15 days, 12:00:00	0	0	2
16 days, 1:00:00	0	0	2

## Sheet: NANP 317 3 
Track	Length	Distance traveled	Nr of Frames	velcoity
2 days, 22:00:00	234.996	26.3933	112	1.94212
1 day, 15:00:00	201.109	5.20928	112	1.66206
1 day, 13:00:00	169.27	52.5803	112	1.39892
1 day, 0:00:00	139.833	6.14522	112	1.15565
1 day, 1:00:00	139.69	13.1482	112	1.15446
10:00:00	135.698	0.866202	112	1.12147
1 day, 20:00:00	132.403	8.66389	112	1.09424
2 days, 0:00:00	125.851	7.07544	112	1.04009
2 days, 13:00:00	120.794	15.1203	112	0.998296
2 days, 4:00:00	119.164	11.3278	112	0.98483
2 days, 2:00:00	117.792	12.4802	112	0.973491
1 day, 10:00:00	115.851	5.16875	112	0.95745
18:00:00	114.328	1.56036	112	0.944858
1 day, 22:00:00	108.068	14.7179	112	0.893128
2 days, 9:00:00	105.709	3.96319	112	0.873629
13:00:00	105.212	17.8061	112	0.869519
1 day, 6:00:00	104.772	6.87641	112	0.865888
23:00:00	97.3057	20.5634	112	0.80418
20:00:00	96.6392	20.3738	112	0.798671
2 days, 19:00:00	96.3122	28.5784	112	0.795968
19:00:00	91.1509	4.53219	112	0.753313
2 days, 18:00:00	84.5617	6.05511	112	0.698857
1 day, 5:00:00	81.944	13.2918	112	0.677223
1 day, 18:00:00	79.2801	24.3848	112	0.655207
1 day, 11:00:00	78.2918	27.9863	112	0.64704
3 days, 3:00:00	77.3629	16.9093	112	0.639363
1 day, 16:00:00	77.3044	23.2702	112	0.638879
1 day, 23:00:00	76.2227	5.27408	112	0.629939
2 days, 21:00:00	74.9519	17.3017	112	0.619437
1 day, 14:00:00	74.8303	17.4659	112	0.618432
1 day, 4:00:00	74.2271	23.2617	112	0.613447
2 days, 15:00:00	74.0868	13.5981	112	0.612288
08:00:00	73.1987	24.2204	112	0.604948
2 days, 16:00:00	72.7143	20.6936	112	0.600945
2 days, 17:00:00	72.4355	11.9804	112	0.59864
11:00:00	72.2824	30.6125	112	0.597375
21:00:00	71.9216	35.1505	112	0.594393
17:00:00	71.192	26.2099	112	0.588364
02:00:00	70.8826	24.83	112	0.585806
1 day, 12:00:00	69.6907	21.6177	112	0.575956
2 days, 14:00:00	69.1717	20.299	112	0.571667
1 day, 19:00:00	68.8372	21.4314	112	0.568902
1 day, 21:00:00	68.1299	22.959	112	0.563057
14:00:00	67.8747	32.7906	112	0.560948
2 days, 10:00:00	67.6872	22.8427	112	0.559398
15:00:00	67.2064	18.1999	112	0.555424
2 days, 5:00:00	67.0963	16.1204	112	0.554515
3 days, 1:00:00	66.5346	13.3167	112	0.549872
1 day, 17:00:00	65.7901	17.6905	112	0.54372
2 days, 23:00:00	65.7655	26.8431	112	0.543516
2 days, 7:00:00	65.5721	4.13064	112	0.541918
06:00:00	64.3281	29.2697	112	0.531637
07:00:00	64.1	14.8812	112	0.529752
1 day, 8:00:00	60.5714	21.8364	112	0.50059
05:00:00	59.6464	20.4177	112	0.492945
22:00:00	59.3144	15.8557	112	0.490202
2 days, 8:00:00	58.1638	8.10731	112	0.480693
03:00:00	56.0862	12.706	112	0.463523
1 day, 2:00:00	56.0534	24.4085	112	0.463251
1 day, 7:00:00	50.6961	5.0976	112	0.418976
09:00:00	40.9637	5.49706	112	0.338543
12:00:00	40.5297	5.90869	112	0.334956
2 days, 11:00:00	34.3098	10.086	112	0.283552
2 days, 6:00:00	32.1447	4.77305	112	0.265659
16:00:00	22.5663	5.05401	112	0.186499
04:00:00	15.8481	4.65602	112	0.130976
2 days, 12:00:00	78.6326	20.218	108
3 days, 0:00:00	68.0581	12.2049	99
3 days, 8:00:00	178.5	11.8328	97
3 days, 5:00:00	82.2954	12.9891	95
1 day, 9:00:00	54.6637	15.1081	93
2 days, 1:00:00	68.0531	4.72071	88
3 days, 4:00:00	40.9104	3.74474	75
2 days, 3:00:00	50.6143	23.2991	69
2 days, 20:00:00	43.5278	11.4613	59
3 days, 2:00:00	30.5745	8.97326	51
3 days, 15:00:00	17.358	2.13796	39
01:00:00	21.8168	8.48465	29
3 days, 7:00:00	1.77891	0.592969	15
3 days, 16:00:00	8.2845	0.741215	12
4 days, 0:00:00	19.1362	9.71314	9
3 days, 11:00:00	3.14459	1.88678	8
3 days, 23:00:00	5.57768	0.937582	7
3 days, 19:00:00	5.46389	5.05653	7
4 days, 6:00:00	3.82975	2.6868	7
4 days, 7:00:00	3.48151	3.02458	6
4 days, 8:00:00	3.29571	2.04578	5
4 days, 5:00:00	6.2856	6.22257	4
3 days, 13:00:00	4.18514	1.57227	4
3 days, 22:00:00	3.41726	3.41714	4
4 days, 4:00:00	2.81899	2.81304	4
4 days, 10:00:00	2.01832	2.01631	3
3 days, 10:00:00	1.16052	0.901721	3
3 days, 12:00:00	0.9375	0	3
3 days, 18:00:00	0.838501	0.419312	3
4 days, 3:00:00	1.7789	1.7789	2
3 days, 14:00:00	1.18591	1.18591	2
4 days, 1:00:00	0.916822	0.916822	2
3 days, 17:00:00	0.671164	0.671164	2
4 days, 2:00:00	0.66299	0.66299	2
3 days, 6:00:00	0.592958	0.592958	2
3 days, 9:00:00	0.419281	0.419281	2
3 days, 21:00:00	0.104797	0.104797	2
1 day, 3:00:00	0	0	2
3 days, 20:00:00	0	0	2
4 days, 9:00:00	0	0	2
