# Supplementary material for: Relevance of the antibody Fc fragment and epitope valency in protection against malaria sporozoites
Source: EMBO Rep. 2026 Apr 27;27(12):3340–58. doi: 10.1038/s44319-026-00788-3 (PMC13303866; doi:10.1038/s44319-026-00788-3)
Supplement: Supplementary file 7 — Source data Fig. 6 [file 44319_2026_788_MOESM7_ESM.zip › Fig 6A analysis/PbPf_Gliding_Analysis.xlsx]

## Sheet: PbPf 317 1
Track	Length	Distance traveled	Nr of Frames	velocity
15:00:00	113.868	5.39656	112	0.941058
7 days, 6:00:00	67.9986	1.96288	112	0.561972
7 days, 4:00:00	66.8657	7.37626	112	0.552609
4 days, 19:00:00	66.0022	9.86375	112	0.545473
2 days, 0:00:00	64.6072	21.295	112	0.533944
6 days, 1:00:00	64.5203	2.26372	112	0.533226
7 days, 2:00:00	64.2749	4.12209	112	0.531197
1 day, 17:00:00	63.1699	5.42973	112	0.522066
5 days, 21:00:00	61.7927	3.62635	112	0.510683
14:00:00	61.2824	13.9714	112	0.506466
6 days, 20:00:00	61.2543	2.91062	112	0.506234
2 days, 9:00:00	60.7253	17.8618	112	0.501862
4 days, 11:00:00	59.4449	5.08011	112	0.49128
2 days, 22:00:00	59.1335	16.2911	112	0.488707
1 day, 18:00:00	58.1794	15.0116	112	0.480821
1 day, 19:00:00	57.1154	3.47187	112	0.472028
6 days, 8:00:00	53.905	13.2162	112	0.445496
5 days, 9:00:00	53.8549	7.03619	112	0.445082
3 days, 22:00:00	53.1794	16.6411	112	0.4395
4 days, 2:00:00	52.5389	2.59117	112	0.434206
6 days, 0:00:00	52.5357	22.9574	112	0.43418
2 days, 17:00:00	51.8552	5.60469	112	0.428555
6 days, 17:00:00	51.0791	11.2593	112	0.422141
5 days, 19:00:00	50.0252	1.2869	112	0.413431
6 days, 19:00:00	49.3919	15.0686	112	0.408197
2 days, 23:00:00	48.6063	4.24846	112	0.401705
3 days, 21:00:00	48.5851	13.735	112	0.40153
7 days, 9:00:00	48.4241	4.79761	112	0.400199
5 days, 7:00:00	48.2759	15.2289	112	0.398975
3 days, 16:00:00	47.9576	5.31714	112	0.396344
2 days, 3:00:00	47.3037	11.6541	112	0.390939
6 days, 18:00:00	46.9225	9.64391	112	0.387789
5 days, 5:00:00	46.4834	10.998	112	0.384161
6 days, 10:00:00	46.2728	17.7812	112	0.382419
1 day, 20:00:00	45.6349	18.3534	112	0.377148
7 days, 7:00:00	45.1862	9.78178	112	0.373439
23:00:00	44.7093	4.16326	112	0.369499
4 days, 13:00:00	44.6096	2.93487	112	0.368674
10:00:00	44.2928	4.08489	112	0.366056
1 day, 16:00:00	43.9404	12.7903	112	0.363144
3 days, 15:00:00	43.844	14.5708	112	0.362347
3 days, 10:00:00	43.0821	5.48694	112	0.35605
5 days, 10:00:00	42.9269	6.1795	112	0.354767
3 days, 23:00:00	42.5446	10.6912	112	0.351609
3 days, 12:00:00	42.2473	4.10331	112	0.349151
1 day, 14:00:00	42.2158	5.26009	112	0.348891
6 days, 11:00:00	41.9701	3.32163	112	0.34686
22:00:00	41.6949	11.2995	112	0.344586
4 days, 20:00:00	40.824	6.31731	112	0.337389
2 days, 10:00:00	40.2612	2.79576	112	0.332737
3 days, 9:00:00	40.1004	5.16181	112	0.331409
1 day, 13:00:00	40.0924	17.1631	112	0.331342
5 days, 4:00:00	40.0921	2.54645	112	0.331339
2 days, 4:00:00	39.9963	8.84864	112	0.330548
5 days, 17:00:00	39.9507	2.61265	112	0.330171
5 days, 1:00:00	39.9058	5.44571	112	0.3298
1 day, 4:00:00	39.8564	7.37353	112	0.329392
6 days, 22:00:00	39.2088	3.74903	112	0.324039
3 days, 7:00:00	38.9593	3.7802	112	0.321978
06:00:00	38.8133	6.38347	112	0.320771
4 days, 5:00:00	38.4574	2.3486	112	0.31783
12:00:00	38.2704	7.31573	112	0.316284
6 days, 7:00:00	38.1353	6.34634	112	0.315168
6 days, 16:00:00	37.9492	4.18132	112	0.31363
2 days, 7:00:00	37.8668	4.07917	112	0.312949
4 days, 9:00:00	37.7642	5.02189	112	0.312101
1 day, 0:00:00	37.5296	10.7367	112	0.310162
6 days, 12:00:00	37.3928	10.6759	112	0.309032
2 days, 2:00:00	37.3864	4.23434	112	0.308978
3 days, 3:00:00	37.2011	7.01828	112	0.307447
09:00:00	37.1937	4.24974	112	0.307386
5 days, 12:00:00	36.3358	5.58492	112	0.300296
5 days, 6:00:00	35.8594	4.43457	112	0.296358
4 days, 16:00:00	35.8116	5.88174	112	0.295963
5 days, 22:00:00	35.7706	17.7594	112	0.295625
6 days, 23:00:00	35.7435	5.44453	112	0.295401
1 day, 1:00:00	35.7143	19.9894	112	0.295159
7 days, 10:00:00	34.6792	4.64646	112	0.286605
2 days, 18:00:00	34.2218	7.08619	112	0.282825
4 days, 15:00:00	33.9729	6.75679	112	0.280768
7 days, 0:00:00	33.7783	3.19825	112	0.279159
6 days, 3:00:00	33.5072	7.4492	112	0.276919
2 days, 13:00:00	33.2403	3.48161	112	0.274714
4 days, 1:00:00	33.0164	4.94163	112	0.272863
2 days, 8:00:00	32.9728	2.42807	112	0.272502
4 days, 8:00:00	32.8612	4.12	112	0.27158
1 day, 21:00:00	32.4342	6.60886	112	0.268051
5 days, 13:00:00	32.307	7.88557	112	0.267
5 days, 16:00:00	32.1654	6.73068	112	0.26583
3 days, 8:00:00	32.165	9.18494	112	0.265827
5 days, 20:00:00	32.0063	7.53407	112	0.264515
7 days, 3:00:00	31.9762	3.61444	112	0.264266
17:00:00	31.9531	4.7119	112	0.264075
2 days, 6:00:00	31.4795	8.1257	112	0.260161
7 days, 5:00:00	31.306	12.1233	112	0.258727
5 days, 18:00:00	30.8487	2.2746	112	0.254948
6 days, 15:00:00	30.7262	14.1269	112	0.253936
6 days, 2:00:00	30.3821	5.72285	112	0.251092
07:00:00	30.1912	5.33489	112	0.249514
1 day, 11:00:00	30.1811	9.77468	112	0.24943
2 days, 21:00:00	29.7419	6.55647	112	0.245801
1 day, 5:00:00	29.7268	2.44611	112	0.245676
6 days, 21:00:00	29.586	8.36332	112	0.244512
3 days, 1:00:00	29.3253	11.8621	112	0.242358
2 days, 20:00:00	29.2284	4.90988	112	0.241557
2 days, 1:00:00	28.9549	7.24317	112	0.239297
6 days, 5:00:00	28.9145	6.82274	112	0.238963
4 days, 3:00:00	28.8219	5.0919	112	0.238197
3 days, 5:00:00	28.0569	8.01704	112	0.231875
2 days, 5:00:00	27.1697	6.78993	112	0.224543
1 day, 8:00:00	27.1512	3.30504	112	0.22439
05:00:00	27.0606	4.0531	112	0.223641
4 days, 4:00:00	26.9986	2.19088	112	0.223129
11:00:00	26.9341	7.28156	112	0.222596
7 days, 12:00:00	26.4143	8.80757	112	0.2183
3 days, 17:00:00	26.1012	12.1526	112	0.215712
08:00:00	25.9577	9.24527	112	0.214527
2 days, 12:00:00	25.9249	3.04079	112	0.214255
4 days, 12:00:00	25.7475	3.48907	112	0.212789
4 days, 23:00:00	25.5027	5.62984	112	0.210766
5 days, 14:00:00	25.3413	5.54929	112	0.209432
1 day, 9:00:00	25.1238	3.79341	112	0.207635
3 days, 0:00:00	24.8325	10.8122	112	0.205228
2 days, 11:00:00	24.7134	8.53007	112	0.204243
1 day, 12:00:00	24.6319	6.59361	112	0.203569
2 days, 15:00:00	24.5382	8.50162	112	0.202795
6 days, 13:00:00	24.1663	7.51642	112	0.199721
5 days, 0:00:00	23.6461	7.93808	112	0.195422
6 days, 14:00:00	23.5261	6.79811	112	0.194431
1 day, 22:00:00	23.3903	3.87812	112	0.193308
16:00:00	23.2976	6.87079	112	0.192542
1 day, 10:00:00	23.0707	2.68475	112	0.190667
1 day, 15:00:00	22.8443	2.62391	112	0.188796
5 days, 2:00:00	22.5587	1.55666	112	0.186436
5 days, 8:00:00	22.5051	6.49792	112	0.185993
3 days, 2:00:00	22.492	4.91258	112	0.185884
4 days, 14:00:00	22.4796	3.2454	112	0.185782
1 day, 6:00:00	22.4773	7.74541	112	0.185763
3 days, 18:00:00	22.2785	6.19756	112	0.184119
6 days, 6:00:00	22.2633	3.02712	112	0.183995
5 days, 15:00:00	22.2577	3.23691	112	0.183948
7 days, 1:00:00	22.0995	3.40226	112	0.18264
4 days, 21:00:00	21.8487	3.13804	112	0.180568
1 day, 7:00:00	21.8252	3.22054	112	0.180373
4 days, 0:00:00	21.5818	1.96386	112	0.178362
1 day, 23:00:00	21.4759	4.53529	112	0.177487
20:00:00	21.2285	4.71116	112	0.175442
4 days, 17:00:00	21.2257	6.84537	112	0.175419
3 days, 20:00:00	20.4773	4.27879	112	0.169234
18:00:00	20.2477	0.963517	112	0.167336
7 days, 14:00:00	20.0694	3.33129	112	0.165862
21:00:00	19.7949	3.66862	112	0.163595
4 days, 6:00:00	19.7692	4.09107	112	0.163382
7 days, 8:00:00	19.6695	1.54417	112	0.162558
1 day, 3:00:00	19.4825	1.96373	112	0.161013
3 days, 6:00:00	19.3526	6.49657	112	0.159939
3 days, 11:00:00	18.9875	4.76192	112	0.156921
2 days, 16:00:00	18.6935	3.10301	112	0.154492
02:00:00	18.4481	4.70694	112	0.152464
6 days, 4:00:00	18.2764	1.50321	112	0.151045
4 days, 10:00:00	18.1018	4.63821	112	0.149601
4 days, 7:00:00	17.9555	3.12721	112	0.148393
3 days, 14:00:00	17.9353	5.17661	112	0.148225
5 days, 3:00:00	16.9928	2.15211	112	0.140436
5 days, 23:00:00	16.6866	3.25203	112	0.137906
13:00:00	16.6692	3.18828	112	0.137762
2 days, 14:00:00	16.0131	3.09889	112	0.13234
4 days, 18:00:00	13.2224	2.0638	112	0.109276
7 days, 15:00:00	62.9772	11.6746	109
2 days, 19:00:00	38.507	18.4378	106
7 days, 17:00:00	48.8772	10.4886	98
7 days, 11:00:00	43.0205	9.83566	91
03:00:00	28.3682	3.72223	89
4 days, 22:00:00	22.8194	6.10614	88
7 days, 19:00:00	14.0735	2.62063	87
3 days, 19:00:00	32.7215	2.72445	80
04:00:00	27.6478	4.40533	78
6 days, 9:00:00	13.5996	2.66363	67
5 days, 11:00:00	16.3717	2.13985	62
3 days, 4:00:00	19.0377	1.16478	58
7 days, 21:00:00	11.784	6.62379	48
8 days, 0:00:00	13.243	5.94689	44
8 days, 2:00:00	8.02347	2.39199	31
19:00:00	34.3459	5.42568	29
8 days, 5:00:00	7.00678	0.937548	20
7 days, 20:00:00	4.19799	0.115967	19
8 days, 4:00:00	9.39037	0	16
7 days, 13:00:00	7.20783	2.15965	14
3 days, 13:00:00	2.40043	1.05345	5
7 days, 16:00:00	0.628937	0.628937	5
8 days, 1:00:00	2.51562	0	4
01:00:00	0.628922	0.628922	3
7 days, 18:00:00	0.628937	0.628937	2
1 day, 2:00:00	0.570976	0.570976	2
8 days, 6:00:00	0.189176	0.189176	2
7 days, 22:00:00	0.187513	0.187513	2
7 days, 23:00:00	0.178856	0.178856	2
8 days, 7:00:00	0.152661	0.152661	2
8 days, 8:00:00	0.14783	0.14783	2
8 days, 3:00:00	0	0	2

## Sheet: PbPf control 2
Track	Length	Distance traveled	Nr of Frames	velocity
1 day, 4:00:00	321.398	9.13279	121	2.65618
1 day, 15:00:00	282.303	16.1311	121	2.33308
2 days, 22:00:00	265.128	2.41265	121	2.19114
2 days, 6:00:00	263.514	11.6149	121	2.1778
1 day, 5:00:00	261.273	7.42125	121	2.15928
1 day, 7:00:00	219.102	13.945	121	1.81076
2 days, 20:00:00	203.888	2.82146	121	1.68502
1 day, 21:00:00	203.316	9.62607	121	1.68029
09:00:00	192.178	31.1538	121	1.58824
2 days, 12:00:00	186.348	9.61779	121	1.54007
2 days, 18:00:00	171.106	2.26489	121	1.4141
2 days, 11:00:00	168.002	11.2919	121	1.38845
2 days, 23:00:00	166.277	12.3137	121	1.37419
1 day, 18:00:00	157.88	12.9747	121	1.30479
17:00:00	152.998	7.57332	121	1.26445
1 day, 19:00:00	147.428	8.46843	121	1.21841
2 days, 1:00:00	145.337	9.4167	121	1.20113
18:00:00	122.126	2.29993	121	1.0093
1 day, 23:00:00	120.63	24.0766	121	0.99694
1 day, 6:00:00	118.235	4.58019	121	0.977151
16:00:00	114.439	13.7295	121	0.945781
2 days, 4:00:00	114.154	1.89069	121	0.943425
1 day, 10:00:00	113.717	7.94114	121	0.939811
3 days, 4:00:00	112.546	16.755	121	0.930129
23:00:00	112.374	10.7112	121	0.928707
2 days, 5:00:00	111.908	12.1588	121	0.924861
2 days, 21:00:00	109.134	10.6744	121	0.901934
14:00:00	108.495	19.2826	121	0.896649
2 days, 13:00:00	108.242	37.9422	121	0.894564
1 day, 14:00:00	105.23	9.28569	121	0.869672
04:00:00	104.281	42.3365	121	0.861826
3 days, 2:00:00	92.734	10.4807	121	0.766397
3 days, 0:00:00	92.6574	5.20186	121	0.765763
3 days, 1:00:00	90.7995	13.3103	121	0.750409
15:00:00	90.3045	15.1481	121	0.746318
2 days, 17:00:00	88.6505	11.8262	121	0.732648
1 day, 2:00:00	87.4157	19.4191	121	0.722444
05:00:00	86.9949	16.157	121	0.718966
03:00:00	86.5709	27.5685	121	0.715462
2 days, 16:00:00	82.7258	8.44049	121	0.683684
1 day, 11:00:00	79.721	10.189	121	0.658851
3 days, 6:00:00	78.8166	15.3585	121	0.651377
02:00:00	78.0664	16.0652	121	0.645177
07:00:00	78.0662	17.1064	121	0.645175
2 days, 3:00:00	77.6608	12.677	121	0.641825
22:00:00	77.516	13.8866	121	0.640628
2 days, 7:00:00	76.7134	13.6921	121	0.633995
21:00:00	75.8949	10.9451	121	0.62723
1 day, 1:00:00	74.5496	5.11946	121	0.616112
1 day, 17:00:00	72.9173	11.6763	121	0.602622
1 day, 13:00:00	72.8041	17.6736	121	0.601686
13:00:00	72.4342	12.0082	121	0.59863
1 day, 3:00:00	72.1842	12.5384	121	0.596563
1 day, 16:00:00	71.4592	8.54131	121	0.590572
10:00:00	71.0412	1.10184	121	0.587117
1 day, 22:00:00	70.8278	13.5013	121	0.585354
2 days, 15:00:00	70.0831	18.7256	121	0.579199
2 days, 19:00:00	69.788	10.1432	121	0.57676
2 days, 0:00:00	69.776	9.2427	121	0.576661
2 days, 2:00:00	69.1945	4.68362	121	0.571855
2 days, 14:00:00	69.1377	9.37149	121	0.571386
1 day, 8:00:00	68.212	12.0971	121	0.563736
1 day, 9:00:00	68.0562	15.0571	121	0.562448
1 day, 12:00:00	66.2449	4.19614	121	0.547478
06:00:00	65.9161	6.5752	121	0.544761
2 days, 10:00:00	65.8915	23.3166	121	0.544558
1 day, 0:00:00	64.7554	13.5268	121	0.535169
12:00:00	64.3468	9.20109	121	0.531792
3 days, 3:00:00	63.9946	9.99026	121	0.528881
11:00:00	63.9561	20.0703	121	0.528563
1 day, 20:00:00	62.9426	5.47442	121	0.520187
19:00:00	59.3511	10.9748	121	0.490505
2 days, 9:00:00	54.1143	4.45117	121	0.447226
20:00:00	52.3439	16.2608	121	0.432594
2 days, 8:00:00	21.3696	3.01218	121	0.176608
3 days, 11:00:00	120.484	7.78126	108
3 days, 15:00:00	200.492	4.1131	99
4 days, 2:00:00	19.0362	4.02712	47
4 days, 5:00:00	53.9493	5.78638	37
4 days, 6:00:00	19.579	5.07902	34
4 days, 4:00:00	26.837	9.43396	29
3 days, 14:00:00	24.0296	12.4112	29
3 days, 22:00:00	26.6049	11.2164	26
3 days, 18:00:00	16.3192	10.3821	19
4 days, 0:00:00	9.34109	0.731379	19
3 days, 5:00:00	10.3168	5.10502	18
4 days, 3:00:00	33.0959	7.87226	14
4 days, 8:00:00	31.8655	7.91472	13
4 days, 7:00:00	30.8984	8.10741	13
08:00:00	9.06847	2.22365	12
3 days, 12:00:00	13.5675	8.15323	10
3 days, 8:00:00	11.3091	7.86786	9
4 days, 9:00:00	10.2042	9.38064	9
3 days, 21:00:00	12.2284	9.05471	7
4 days, 1:00:00	11.9099	8.72256	7
3 days, 23:00:00	11.7798	9.16443	6
01:00:00	3.01765	2.8709	4
3 days, 19:00:00	2.59631	1.33232	4
3 days, 20:00:00	0.296444	0.296444	4
3 days, 9:00:00	0	0	4
4 days, 10:00:00	4.61175	4.56619	3
3 days, 7:00:00	0	0	3
3 days, 16:00:00	2.67739	2.67739	2
3 days, 13:00:00	1.78694	1.78694	2
3 days, 10:00:00	0.628365	0.628365	2
3 days, 17:00:00	0	0	2

## Sheet: PbPf 317 2
Track	Length	Distance traveled	Nr of Frames	velocity
18:00:00	82.8844	10.75	112	0.684995
2 days, 14:00:00	77.9678	32.2733	112	0.644362
3 days, 4:00:00	73.1946	12.6876	112	0.604914
3 days, 16:00:00	70.7538	15.0136	112	0.584742
3 days, 1:00:00	69.5237	14.3945	112	0.574576
2 days, 4:00:00	67.4053	12.1425	112	0.557069
2 days, 22:00:00	66.229	12.4478	112	0.547347
1 day, 13:00:00	65.8218	25.3857	112	0.543982
2 days, 10:00:00	65.5671	11.4604	112	0.541877
2 days, 20:00:00	65.3113	7.10604	112	0.539763
1 day, 12:00:00	62.6464	22.5511	112	0.517738
3 days, 5:00:00	61.2113	10.7687	112	0.505878
2 days, 0:00:00	60.9156	12.1344	112	0.503435
1 day, 9:00:00	55.1585	12.6797	112	0.455855
2 days, 5:00:00	54.3501	6.61015	112	0.449175
2 days, 15:00:00	54.0296	13.7516	112	0.446525
3 days, 3:00:00	52.9016	12.0146	112	0.437204
04:00:00	51.237	10.9453	112	0.423446
15:00:00	50.7256	3.15747	112	0.419219
1 day, 16:00:00	50.6523	8.94742	112	0.418614
2 days, 16:00:00	48.8979	8.593	112	0.404115
1 day, 5:00:00	48.6445	7.63078	112	0.40202
3 days, 6:00:00	47.8666	17.5601	112	0.395592
4 days, 2:00:00	46.9653	14.6634	112	0.388143
1 day, 19:00:00	46.7438	6.07592	112	0.386312
2 days, 12:00:00	45.7159	14.6643	112	0.377817
1 day, 18:00:00	45.3145	6.3594	112	0.3745
1 day, 11:00:00	44.9828	10.228	112	0.371758
2 days, 8:00:00	42.0579	8.42538	112	0.347586
09:00:00	41.9983	5.20544	112	0.347094
1 day, 8:00:00	41.9537	6.34511	112	0.346725
4 days, 0:00:00	41.746	4.1613	112	0.345008
3 days, 12:00:00	41.7167	13.4896	112	0.344766
1 day, 4:00:00	41.4256	11.5271	112	0.342361
2 days, 13:00:00	40.5335	4.736	112	0.334987
1 day, 23:00:00	39.9417	9.93085	112	0.330097
16:00:00	39.5985	5.58477	112	0.32726
10:00:00	39.0346	10.7485	112	0.3226
20:00:00	38.9227	10.7353	112	0.321675
14:00:00	38.1571	14.5543	112	0.315348
05:00:00	37.9172	6.01334	112	0.313365
3 days, 10:00:00	37.5434	5.5447	112	0.310276
11:00:00	37.0805	13.7179	112	0.30645
3 days, 11:00:00	36.2649	5.39311	112	0.29971
4 days, 6:00:00	35.5226	6.02614	112	0.293575
4 days, 3:00:00	35.3251	10.7173	112	0.291943
1 day, 10:00:00	34.7806	8.56293	112	0.287443
22:00:00	34.424	9.84022	112	0.284496
3 days, 2:00:00	34.3118	16.9751	112	0.283568
3 days, 21:00:00	33.7622	12.2	112	0.279026
3 days, 20:00:00	32.7097	10.2026	112	0.270328
08:00:00	32.671	12.6309	112	0.270009
2 days, 1:00:00	32.38	5.54625	112	0.267603
07:00:00	32.3669	16.6003	112	0.267495
2 days, 11:00:00	32.2093	13.6197	112	0.266193
3 days, 17:00:00	32.1953	5.41801	112	0.266077
3 days, 0:00:00	31.7933	8.76495	112	0.262754
3 days, 22:00:00	30.9797	5.5437	112	0.256031
1 day, 14:00:00	30.9005	11.9697	112	0.255376
2 days, 23:00:00	29.9833	2.73326	112	0.247796
4 days, 5:00:00	29.9258	4.22939	112	0.247321
1 day, 21:00:00	29.9228	8.82783	112	0.247296
3 days, 15:00:00	29.7587	5.47109	112	0.24594
12:00:00	29.4546	6.0583	112	0.243426
17:00:00	29.1417	4.73797	112	0.24084
3 days, 19:00:00	28.7624	4.29396	112	0.237706
1 day, 17:00:00	28.4667	3.58277	112	0.235262
3 days, 13:00:00	28.1189	5.68267	112	0.232387
03:00:00	28.0993	4.17323	112	0.232226
02:00:00	27.4581	5.80104	112	0.226926
2 days, 18:00:00	27.4513	6.70256	112	0.226871
2 days, 7:00:00	26.4163	14.013	112	0.218316
1 day, 1:00:00	26.2596	6.09966	112	0.217021
13:00:00	26.0756	2.9152	112	0.215501
2 days, 9:00:00	25.9019	13.6048	112	0.214065
21:00:00	25.8474	9.53455	112	0.213615
1 day, 0:00:00	25.496	6.05335	112	0.21071
3 days, 9:00:00	25.2136	2.33469	112	0.208377
1 day, 6:00:00	25.06	8.69789	112	0.207108
2 days, 21:00:00	24.7998	6.74157	112	0.204957
06:00:00	24.7313	7.1331	112	0.204391
1 day, 3:00:00	24.3423	4.71597	112	0.201176
3 days, 18:00:00	24.2495	6.22487	112	0.200409
1 day, 2:00:00	24.0665	3.26408	112	0.198896
2 days, 6:00:00	23.9608	4.66201	112	0.198023
2 days, 19:00:00	23.9129	4.56339	112	0.197627
23:00:00	23.8549	6.21972	112	0.197148
4 days, 4:00:00	23.7977	7.04521	112	0.196675
3 days, 14:00:00	23.1089	3.65854	112	0.190983
1 day, 15:00:00	22.8158	5.96612	112	0.18856
3 days, 8:00:00	22.7017	8.64836	112	0.187617
19:00:00	22.3384	5.91383	112	0.184615
3 days, 7:00:00	22.1657	4.17734	112	0.183188
1 day, 20:00:00	21.8318	5.94442	112	0.180428
1 day, 22:00:00	21.6573	6.48478	112	0.178986
2 days, 3:00:00	21.2348	6.28446	112	0.175494
3 days, 23:00:00	15.4197	1.88801	112	0.127436
1 day, 7:00:00	66.6854	12.3836	107
4 days, 1:00:00	107.102	4.1152	93
2 days, 2:00:00	61.5146	7.20062	61
01:00:00	27.0697	8.81655	48
4 days, 7:00:00	4.54601	0.864374	12
4 days, 13:00:00	3.73704	0.444704	12
4 days, 21:00:00	7.36545	1.69346	10
5 days, 4:00:00	1.77114	0.296466	9
4 days, 19:00:00	4.36339	0.524106	8
4 days, 16:00:00	1.96754	0.269531	7
2 days, 17:00:00	1.54519	0.888187	7
4 days, 22:00:00	1.63173	0.375016	6
4 days, 14:00:00	1.44484	0.397765	6
5 days, 1:00:00	6.11649	2.13797	5
5 days, 0:00:00	4.82453	0.741202	5
4 days, 12:00:00	1.03011	0.281255	5
5 days, 8:00:00	1.58525	0.7412	4
5 days, 7:00:00	0.838562	0	4
4 days, 23:00:00	0.468784	0.444715	4
5 days, 13:00:00	0.296466	0.296466	4
4 days, 11:00:00	3.03374	2.2259	3
4 days, 20:00:00	2.78322	2.43763	3
5 days, 10:00:00	1.83242	0.628906	3
4 days, 17:00:00	1.4227	0.496209	3
4 days, 15:00:00	1.08567	0.824556	3
4 days, 8:00:00	0.679011	0.628922	3
5 days, 2:00:00	2.88404	2.88404	2
4 days, 18:00:00	1.34546	1.34546	2
5 days, 11:00:00	0.937554	0.937554	2
5 days, 12:00:00	0.937554	0.937554	2
5 days, 5:00:00	0.901709	0.901709	2
5 days, 6:00:00	0.468805	0.468805	2
5 days, 15:00:00	0.419312	0.419312	2
5 days, 9:00:00	0.419281	0.419281	2
5 days, 3:00:00	0.402712	0.402712	2
5 days, 14:00:00	0.314453	0.314453	2
4 days, 9:00:00	0.249121	0.249121	2
4 days, 10:00:00	0	0	2

## Sheet: PbPf control 1
Track	Length	Distance traveled	Nr of Frames	velocity
2 days, 4:00:00	363.943	8.14142	112	3.00779
4 days, 8:00:00	349.484	11.2863	112	2.8883
2 days, 14:00:00	347.722	0.904379	112	2.87374
2 days, 23:00:00	319.993	3.45959	112	2.64457
1 day, 3:00:00	312.559	8.42982	112	2.58313
2 days, 17:00:00	306.664	3.57574	112	2.53441
3 days, 20:00:00	295.926	2.803	112	2.44567
1 day, 6:00:00	293.758	3.10245	112	2.42775
1 day, 7:00:00	288.768	7.39485	112	2.38651
2 days, 11:00:00	287.735	11.4412	112	2.37798
5 days, 5:00:00	286.277	3.93974	112	2.36593
5 days, 17:00:00	282.153	2.17401	112	2.33185
4 days, 22:00:00	280.609	9.26127	112	2.31908
4 days, 2:00:00	270.564	3.06094	112	2.23607
1 day, 5:00:00	258.239	1.43442	112	2.1342
4 days, 4:00:00	254.755	2.83144	112	2.10541
5 days, 18:00:00	253.403	7.31854	112	2.09424
5 days, 16:00:00	252.413	5.18129	112	2.08605
1 day, 18:00:00	250.104	3.29626	112	2.06697
1 day, 23:00:00	249.919	5.55523	112	2.06545
2 days, 12:00:00	247.466	8.23386	112	2.04517
3 days, 16:00:00	245.808	6.17917	112	2.03147
2 days, 22:00:00	232.904	6.402	112	1.92482
3 days, 22:00:00	231.977	10.4332	112	1.91716
05:00:00	231.7	6.49686	112	1.91488
16:00:00	226.241	35.8793	112	1.86976
3 days, 9:00:00	224.828	5.05436	112	1.85808
2 days, 10:00:00	224.52	3.01197	112	1.85553
22:00:00	223.785	8.77507	112	1.84946
3 days, 3:00:00	223.21	5.51537	112	1.84471
3 days, 5:00:00	223.123	14.2746	112	1.84399
17:00:00	221.824	6.90353	112	1.83325
4 days, 23:00:00	220.057	5.29603	112	1.81865
5 days, 10:00:00	215.279	9.69124	112	1.77916
3 days, 7:00:00	213.458	8.58831	112	1.76412
2 days, 0:00:00	204.192	2.48114	112	1.68753
5 days, 9:00:00	204.139	10.9601	112	1.6871
4 days, 20:00:00	200.843	15.2256	112	1.65986
18:00:00	200.696	16.0812	112	1.65865
5 days, 14:00:00	200.051	9.51041	112	1.65332
4 days, 9:00:00	200.036	3.7587	112	1.65319
08:00:00	196.844	11.3493	112	1.62681
5 days, 1:00:00	189.739	1.16048	112	1.56809
4 days, 6:00:00	189.274	14.4821	112	1.56425
1 day, 16:00:00	185.368	9.17203	112	1.53197
4 days, 0:00:00	177.164	10.3546	112	1.46417
1 day, 13:00:00	168.566	12.1832	112	1.39311
10:00:00	167.113	10.5943	112	1.3811
03:00:00	162.048	4.90279	112	1.33924
4 days, 12:00:00	154.997	3.35485	112	1.28096
2 days, 13:00:00	151.724	4.46703	112	1.25392
1 day, 1:00:00	149.844	2.6195	112	1.23838
1 day, 20:00:00	145.007	7.97456	112	1.1984
2 days, 19:00:00	140.725	9.78526	112	1.16302
1 day, 9:00:00	139.132	1.8813	112	1.14985
3 days, 11:00:00	138.791	39.294	112	1.14704
3 days, 6:00:00	129.126	6.88049	112	1.06716
14:00:00	125.977	4.03865	112	1.04113
11:00:00	124.322	14.5089	112	1.02746
2 days, 6:00:00	122.074	1.40756	112	1.00887
2 days, 21:00:00	120.253	46.7308	112	0.993828
02:00:00	119.224	10.0127	112	0.985323
19:00:00	118.144	17.6463	112	0.976397
09:00:00	116.506	7.99533	112	0.962863
2 days, 8:00:00	115.463	28.8341	112	0.954238
4 days, 5:00:00	113.692	24.1954	112	0.939601
5 days, 4:00:00	108.864	8.27108	112	0.899703
1 day, 22:00:00	107.135	17.0935	112	0.885416
5 days, 19:00:00	106.752	6.24093	112	0.882249
5 days, 7:00:00	106.538	15.2869	112	0.88048
15:00:00	104.21	21.0575	112	0.861238
2 days, 18:00:00	102.685	22.9918	112	0.848635
3 days, 8:00:00	100.102	51.2604	112	0.827285
2 days, 2:00:00	99.6496	8.82392	112	0.82355
5 days, 3:00:00	97.8775	8.29209	112	0.808905
1 day, 0:00:00	95.9422	6.87625	112	0.792911
4 days, 11:00:00	94.2621	3.89782	112	0.779026
5 days, 11:00:00	93.043	4.90801	112	0.768951
3 days, 10:00:00	92.6477	11.2399	112	0.765683
04:00:00	92.3708	21.0862	112	0.763395
1 day, 19:00:00	89.7383	8.41257	112	0.741639
3 days, 2:00:00	89.6228	22.6051	112	0.740684
3 days, 15:00:00	83.4002	10.538	112	0.689257
1 day, 2:00:00	78.6929	22.1766	112	0.650354
1 day, 10:00:00	77.9733	18.5525	112	0.644407
3 days, 21:00:00	76.8927	19.1535	112	0.635476
4 days, 17:00:00	76.6562	21.6493	112	0.633522
06:00:00	76.2026	20.7714	112	0.629774
3 days, 23:00:00	75.479	9.95053	112	0.623793
5 days, 2:00:00	74.1607	11.5584	112	0.612898
4 days, 1:00:00	73.616	12.9607	112	0.608397
1 day, 8:00:00	72.1176	15.5241	112	0.596013
4 days, 14:00:00	71.8076	11.9295	112	0.593451
07:00:00	68.8631	11.7976	112	0.569117
2 days, 16:00:00	68.7732	10.0637	112	0.568373
2 days, 20:00:00	68.6819	8.05425	112	0.567619
3 days, 18:00:00	68.337	7.82691	112	0.564769
2 days, 5:00:00	68.1253	7.16875	112	0.563019
4 days, 19:00:00	66.8756	14.5827	112	0.552691
3 days, 17:00:00	66.7136	8.43294	112	0.551352
1 day, 14:00:00	66.3054	10.9437	112	0.547979
5 days, 0:00:00	66.2654	19.7535	112	0.547648
3 days, 4:00:00	65.9676	8.04608	112	0.545187
5 days, 20:00:00	65.7055	5.24087	112	0.54302
4 days, 18:00:00	65.0006	7.40777	112	0.537195
2 days, 9:00:00	64.8202	11.2392	112	0.535704
5 days, 21:00:00	64.6072	15.4488	112	0.533944
5 days, 6:00:00	63.2958	4.22816	112	0.523106
1 day, 15:00:00	62.2169	1.1699	112	0.514189
2 days, 7:00:00	61.7667	6.35456	112	0.510469
4 days, 3:00:00	61.5148	4.22265	112	0.508387
4 days, 15:00:00	60.9591	3.21331	112	0.503794
4 days, 13:00:00	60.4733	3.01711	112	0.499779
20:00:00	60.0926	2.68123	112	0.496633
4 days, 10:00:00	59.9645	6.24597	112	0.495574
13:00:00	59.8051	11.6174	112	0.494257
1 day, 12:00:00	59.6343	7.93656	112	0.492845
3 days, 19:00:00	59.3871	10.2112	112	0.490803
3 days, 0:00:00	57.5533	4.17853	112	0.475647
21:00:00	57.0618	0.895476	112	0.471585
2 days, 3:00:00	56.7668	8.8369	112	0.469147
1 day, 21:00:00	55.8404	6.83303	112	0.461491
4 days, 7:00:00	55.2002	0.515669	112	0.4562
5 days, 15:00:00	54.9343	8.40563	112	0.454002
2 days, 15:00:00	50.3756	4.97363	112	0.416327
5 days, 12:00:00	48.4803	6.04504	112	0.400664
5 days, 23:00:00	208.598	8.89084	108
3 days, 12:00:00	232.014	0.810431	106
12:00:00	277.533	10.2588	102
6 days, 15:00:00	63.0673	12.1312	96
6 days, 16:00:00	58.1164	7.69408	94
5 days, 8:00:00	104.875	6.23008	90
3 days, 1:00:00	228.065	5.71355	89
2 days, 1:00:00	125.416	14.7377	72
3 days, 13:00:00	59.2015	19.4836	66
7 days, 13:00:00	31.3742	11.5895	59
7 days, 0:00:00	158.699	9.64936	57
23:00:00	44.83	2.79174	56
3 days, 14:00:00	95.1459	1.41195	50
8 days, 0:00:00	144.038	9.55227	47
6 days, 7:00:00	17.2694	0.889472	43
6 days, 13:00:00	52.0206	7.78998	42
8 days, 6:00:00	51.7187	7.75575	40
5 days, 22:00:00	87.6462	4.85182	34
8 days, 14:00:00	58.7343	16.4323	33
4 days, 16:00:00	30.806	21.9414	32
5 days, 13:00:00	27.7246	2.05526	30
7 days, 22:00:00	74.6723	12.6961	29
7 days, 2:00:00	67.5093	6.10022	29
8 days, 16:00:00	37.3814	11.0516	29
7 days, 18:00:00	22.1276	11.9662	25
6 days, 8:00:00	25.8369	16.6209	22
9 days, 1:00:00	55.1001	2.10599	21
6 days, 23:00:00	28.3603	3.82709	21
7 days, 21:00:00	9.97245	1.66354	19
9 days, 5:00:00	12.0738	2.31217	18
1 day, 11:00:00	29.0509	7.80157	17
8 days, 2:00:00	28.3556	12.163	17
8 days, 1:00:00	24.3498	14.699	17
1 day, 4:00:00	9.68798	6.33212	17
8 days, 18:00:00	32.5422	12.9979	16
9 days, 4:00:00	22.2166	9.14941	16
8 days, 21:00:00	16.6401	7.54715	16
8 days, 12:00:00	38.876	6.97149	15
7 days, 4:00:00	32.7124	11.661	15
9 days, 10:00:00	26.4516	14.0465	15
6 days, 5:00:00	25.9609	18.958	15
8 days, 10:00:00	5.8192	0.562538	15
7 days, 12:00:00	30.4093	11.073	14
9 days, 8:00:00	34.5057	5.50888	13
7 days, 8:00:00	17.4424	13.3416	13
8 days, 23:00:00	16.1191	12.1593	13
7 days, 16:00:00	11.9977	4.50832	13
9 days, 11:00:00	31.4391	0.389137	12
6 days, 22:00:00	22.1181	16.0973	12
4 days, 21:00:00	23.4981	5.5791	11
9 days, 0:00:00	23.3733	4.42985	11
7 days, 10:00:00	17.4671	15.216	11
9 days, 12:00:00	9.34688	3.39597	11
9 days, 13:00:00	3.51406	1.13383	11
6 days, 10:00:00	21.9391	5.21112	10
7 days, 6:00:00	16.2804	6.47049	10
6 days, 19:00:00	21.1846	5.66263	9
7 days, 3:00:00	20.0228	8.68606	9
9 days, 16:00:00	17.6137	14.2366	9
9 days, 15:00:00	11.663	3.35434	9
8 days, 4:00:00	21.4113	9.13643	8
9 days, 17:00:00	14.0825	10.8477	8
7 days, 15:00:00	16.5881	7.8457	7
6 days, 1:00:00	9.7587	6.96674	7
6 days, 12:00:00	9.65796	7.07694	7
7 days, 19:00:00	8.63321	0.972979	7
8 days, 20:00:00	6.94579	2.25339	7
8 days, 13:00:00	6.553	3.48685	7
6 days, 9:00:00	2.12499	0.967632	7
9 days, 19:00:00	13.713	9.16268	6
7 days, 7:00:00	13.6808	11.0352	6
6 days, 17:00:00	10.7814	8.64163	6
8 days, 17:00:00	8.71944	7.28847	6
9 days, 6:00:00	2.18806	1.88969	6
8 days, 5:00:00	2.14752	0.763105	6
6 days, 21:00:00	12.5796	8.98705	5
6 days, 20:00:00	10.2504	7.30722	5
6 days, 14:00:00	10.024	8.22969	5
9 days, 18:00:00	9.11906	8.07344	5
9 days, 21:00:00	8.72043	8.02197	5
8 days, 3:00:00	7.02838	6.91824	5
7 days, 14:00:00	7.01692	6.91492	5
9 days, 20:00:00	4.68462	4.64867	5
9 days, 14:00:00	4.43815	4.4025	5
8 days, 19:00:00	3.14465	3.14465	5
9 days, 7:00:00	2.43714	0.971847	5
7 days, 1:00:00	1.82674	0.731775	5
7 days, 20:00:00	6.9752	6.46289	4
9 days, 2:00:00	4.66667	2.55038	4
6 days, 0:00:00	4.0246	3.88853	4
9 days, 22:00:00	3.95083	3.88034	4
8 days, 7:00:00	3.46743	0.657857	4
6 days, 6:00:00	1.6292	1.1402	4
8 days, 8:00:00	8.65674	7.9356	3
7 days, 23:00:00	7.38303	7.03156	3
8 days, 15:00:00	6.19235	5.82275	3
7 days, 5:00:00	5.82658	5.34771	3
6 days, 2:00:00	5.44802	5.13316	3
8 days, 9:00:00	5.36171	5.13184	3
9 days, 9:00:00	2.10086	1.98883	3
6 days, 11:00:00	0.628937	0.628937	3
6 days, 18:00:00	0.628937	0.628937	3
1 day, 17:00:00	3.90848	3.90848	2
8 days, 22:00:00	3.34646	3.34646	2
6 days, 3:00:00	2.82325	2.82325	2
6 days, 4:00:00	2.50787	2.50787	2
9 days, 23:00:00	2.34033	2.34033	2
7 days, 11:00:00	2.33977	2.33977	2
10 days, 0:00:00	1.79979	1.79979	2
01:00:00	1.19808	1.19808	2
7 days, 17:00:00	0.676084	0.676084	2
9 days, 3:00:00	0.628906	0.628906	2
7 days, 9:00:00	0.575302	0.575302	2
8 days, 11:00:00	0.456193	0.456193	2
10 days, 1:00:00	0	0	2

## Sheet: PbPf 317 3
Track	Length	Distance traveled	Nr of Frames	velocity
18:00:00	77.6432	5.167	121	0.64168
1 day, 22:00:00	74.8765	27.1027	121	0.618814
01:00:00	65.639	17.5305	121	0.542471
15:00:00	63.3251	14.7384	121	0.523348
1 day, 6:00:00	61.8607	4.94268	121	0.511245
17:00:00	55.7921	9.56112	121	0.461091
1 day, 15:00:00	51.2238	4.44663	121	0.423337
06:00:00	50.8531	11.5305	121	0.420273
1 day, 4:00:00	49.6159	11.8627	121	0.410049
1 day, 0:00:00	47.3067	6.67288	121	0.390964
1 day, 21:00:00	42.0429	17.5588	121	0.347462
11:00:00	38.2821	4.91433	121	0.316381
21:00:00	38.0665	14.1299	121	0.314599
1 day, 13:00:00	37.527	6.76278	121	0.31014
1 day, 1:00:00	37.2507	3.2323	121	0.307857
05:00:00	33.6184	6.52148	121	0.277838
12:00:00	33.1928	5.74697	121	0.274321
1 day, 18:00:00	33.0356	3.78101	121	0.273021
23:00:00	32.4096	3.75727	121	0.267848
08:00:00	32.0085	10.0837	121	0.264533
1 day, 16:00:00	29.2363	2.27299	121	0.241623
07:00:00	29.194	3.65099	121	0.241273
1 day, 14:00:00	29.1013	7.30356	121	0.240506
10:00:00	29.0706	6.36817	121	0.240253
19:00:00	28.6113	4.40749	121	0.236457
1 day, 3:00:00	28.5701	10.4401	121	0.236117
1 day, 20:00:00	28.5518	3.48624	121	0.235966
1 day, 2:00:00	27.5098	3.94111	121	0.227354
22:00:00	27.1845	1.82032	121	0.224665
16:00:00	26.4988	3.55197	121	0.218999
1 day, 12:00:00	26.2931	3.30958	121	0.217298
1 day, 5:00:00	26.1027	4.20498	121	0.215725
1 day, 8:00:00	25.8301	2.45285	121	0.213472
04:00:00	25.6159	4.13615	121	0.211702
1 day, 17:00:00	25.2326	5.17693	121	0.208534
09:00:00	23.7635	5.67547	121	0.196393
1 day, 10:00:00	23.7499	3.66177	121	0.19628
1 day, 9:00:00	23.7246	2.5683	121	0.196071
1 day, 19:00:00	23.6564	2.8844	121	0.195508
1 day, 7:00:00	22.6385	3.74083	121	0.187095
13:00:00	22.5944	2.93491	121	0.186731
1 day, 11:00:00	22.3829	2.46631	121	0.184982
02:00:00	21.5053	3.34561	121	0.17773
20:00:00	20.6222	3.19076	121	0.170431
03:00:00	20.4387	2.91103	121	0.168915
14:00:00	19.3762	4.36779	121	0.160133

## Sheet: PbPf control 3
Track	Length	Distance traveled	Nr of Frames	velcoity
04:00:00	322.474	8.08606	112	2.66508
1 day, 8:00:00	297.607	10.5739	112	2.45956
01:00:00	285.586	22.266	112	2.36022
2 days, 3:00:00	270.673	12.1234	112	2.23696
23:00:00	261.932	8.01937	112	2.16473
1 day, 10:00:00	255.172	17.8721	112	2.10886
13:00:00	254.096	6.17928	112	2.09997
1 day, 17:00:00	239.095	4.36395	112	1.97599
1 day, 14:00:00	200.706	29.3478	112	1.65873
2 days, 4:00:00	190.774	7.50658	112	1.57664
03:00:00	189.564	8.89064	112	1.56664
1 day, 18:00:00	181.737	6.48058	112	1.50196
2 days, 2:00:00	177.84	25.449	112	1.46975
18:00:00	172.53	28.8294	112	1.42587
1 day, 4:00:00	168.37	15.5186	112	1.39149
06:00:00	167.016	13.6263	112	1.3803
1 day, 1:00:00	160.518	8.77763	112	1.32659
1 day, 19:00:00	142.032	13.7329	112	1.17382
02:00:00	139.437	10.0782	112	1.15237
19:00:00	138.984	5.39577	112	1.14862
1 day, 20:00:00	133.916	2.60681	112	1.10675
1 day, 5:00:00	118.062	6.89201	112	0.975721
07:00:00	111.738	19.4413	112	0.923452
15:00:00	107.207	13.1989	112	0.886012
17:00:00	104.872	20.8348	112	0.866707
1 day, 16:00:00	104.251	11.4313	112	0.861582
1 day, 0:00:00	99.4839	15.8437	112	0.822181
1 day, 15:00:00	97.1666	11.927	112	0.80303
10:00:00	93.626	2.43189	112	0.773769
16:00:00	92.7383	27.138	112	0.766432
1 day, 6:00:00	85.266	18.0188	112	0.704678
1 day, 22:00:00	80.8407	2.68882	112	0.668105
2 days, 6:00:00	79.4992	8.41701	112	0.657019
1 day, 2:00:00	79.3252	10.2369	112	0.65558
22:00:00	78.8207	14.0974	112	0.65141
2 days, 0:00:00	76.6963	6.4817	112	0.633853
2 days, 7:00:00	75.6993	10.5687	112	0.625614
2 days, 1:00:00	75.4619	6.87126	112	0.623652
1 day, 7:00:00	71.7514	13.7016	112	0.592987
1 day, 21:00:00	70.7695	5.46878	112	0.584872
12:00:00	69.1041	4.07085	112	0.571108
1 day, 23:00:00	68.023	2.93648	112	0.562173
1 day, 11:00:00	66.2596	9.18259	112	0.5476
11:00:00	63.0985	14.0732	112	0.521476
2 days, 8:00:00	60.276	13.4722	112	0.498149
1 day, 13:00:00	59.1142	12.0936	112	0.488547
14:00:00	59.0537	3.67104	112	0.488047
1 day, 9:00:00	58.8513	4.03575	112	0.486374
1 day, 3:00:00	56.9527	3.6141	112	0.470683
1 day, 12:00:00	56.0337	1.43363	112	0.463088
05:00:00	53.6697	2.82262	112	0.443551
08:00:00	48.1443	3.22769	112	0.397887
2 days, 5:00:00	46.7729	7.00529	112	0.386553
09:00:00	26.165	0.255037	112	0.216239
20:00:00	43.574	0.314453	104
21:00:00	203.198	8.69047	92
2 days, 9:00:00	43.6235	6.16914	27
2 days, 11:00:00	23.6221	15.497	11
2 days, 20:00:00	20.7074	5.27752	11
2 days, 21:00:00	3.41144	0.546673	7
2 days, 10:00:00	11.994	7.35461	6
2 days, 22:00:00	10.0441	8.87631	5
2 days, 13:00:00	9.21034	8.16101	4
2 days, 19:00:00	8.83635	7.71877	4
2 days, 17:00:00	8.18937	6.89877	4
2 days, 12:00:00	8.01933	7.45046	3
2 days, 15:00:00	7.30564	6.65059	3
2 days, 16:00:00	5.82394	5.32413	3
2 days, 18:00:00	1.68488	1.68488	2
2 days, 14:00:00	0	0	2

## Sheet: PbPf 317 4
Track	Length	Distance traveled	Nr of Frames	Velocity
2 days, 23:00:00	232.783	26.1576	112	1.92382
1 day, 16:00:00	202.722	5.07463	112	1.67539
1 day, 14:00:00	169.553	52.564	112	1.40127
10:00:00	140.856	0.818645	112	1.1641
1 day, 1:00:00	140.027	12.7181	112	1.15725
1 day, 0:00:00	139.986	6.15165	112	1.15691
1 day, 21:00:00	127.18	8.50501	112	1.05108
2 days, 1:00:00	126.038	6.29391	112	1.04163
2 days, 5:00:00	116.65	11.5287	112	0.964049
2 days, 3:00:00	115.797	12.6244	112	0.957001
1 day, 11:00:00	113.719	5.24284	112	0.939829
18:00:00	111.274	1.77907	112	0.919616
2 days, 10:00:00	105.822	3.70627	112	0.87456
1 day, 23:00:00	105.531	14.8139	112	0.87216
13:00:00	104.656	17.9276	112	0.864925
1 day, 7:00:00	103.583	6.89764	112	0.856056
19:00:00	98.2004	4.48533	112	0.811573
23:00:00	98.1529	20.5338	112	0.811181
20:00:00	94.9641	20.0175	112	0.784827
2 days, 20:00:00	92.2634	27.7777	112	0.762508
2 days, 19:00:00	82.557	6.46501	112	0.682289
2 days, 13:00:00	82.1402	21.4711	112	0.678845
2 days, 2:00:00	81.4408	12.1224	112	0.673065
1 day, 5:00:00	78.1974	13.2666	112	0.64626
1 day, 19:00:00	77.6167	24.7249	112	0.64146
3 days, 4:00:00	77.4062	16.6967	112	0.639721
1 day, 12:00:00	76.609	27.5556	112	0.633132
2 days, 0:00:00	76.5827	5.07807	112	0.632914
1 day, 17:00:00	75.8712	23.4058	112	0.627035
1 day, 4:00:00	75.2506	23.197	112	0.621906
2 days, 22:00:00	74.3998	17.2468	112	0.614875
2 days, 14:00:00	74.2904	26.1328	112	0.613971
3 days, 1:00:00	73.9262	10.3834	112	0.610961
1 day, 15:00:00	73.7387	17.4258	112	0.609411
2 days, 18:00:00	73.2079	11.7864	112	0.605024
2 days, 16:00:00	72.7828	13.8617	112	0.601511
2 days, 17:00:00	72.6291	20.477	112	0.600241
11:00:00	72.1029	30.525	112	0.595891
2 days, 6:00:00	70.6826	16.59	112	0.584153
08:00:00	70.1477	24.5775	112	0.579733
1 day, 22:00:00	69.29	22.8841	112	0.572644
17:00:00	69.0319	26.0529	112	0.570511
14:00:00	68.6474	32.9102	112	0.567334
06:00:00	67.8594	29.2307	112	0.560821
02:00:00	67.2984	24.421	112	0.556185
3 days, 0:00:00	67.0608	26.8529	112	0.554221
2 days, 8:00:00	66.971	3.90072	112	0.553479
1 day, 13:00:00	66.4887	22.0816	112	0.549494
1 day, 18:00:00	65.763	17.6844	112	0.543495
15:00:00	65.5444	17.5501	112	0.541689
2 days, 11:00:00	64.953	23.2044	112	0.536801
1 day, 20:00:00	64.8099	21.2202	112	0.535619
1 day, 9:00:00	64.2655	21.4403	112	0.53112
3 days, 2:00:00	63.966	13.0911	112	0.528645
07:00:00	62.4282	14.7334	112	0.515936
05:00:00	62.1203	20.4117	112	0.513391
22:00:00	58.8869	15.5503	112	0.486669
2 days, 9:00:00	58.5686	8.10731	112	0.484038
1 day, 2:00:00	56.9995	24.4512	112	0.47107
03:00:00	56.216	12.6731	112	0.464595
1 day, 8:00:00	52.9759	4.99095	112	0.437818
12:00:00	41.6316	5.66913	112	0.344062
09:00:00	37.8974	5.51179	112	0.313202
2 days, 12:00:00	36.0138	10.0724	112	0.297635
2 days, 7:00:00	30.3942	4.87741	112	0.251192
16:00:00	21.8607	5.20821	112	0.180667
04:00:00	15.3992	4.96904	112	0.127266
3 days, 12:00:00	178.112	11.7565	97
3 days, 6:00:00	84.8642	13.0777	95
1 day, 10:00:00	51.5272	14.9741	93
2 days, 4:00:00	59.6192	25.9641	87
2 days, 21:00:00	54.963	15.042	83
3 days, 5:00:00	43.3772	5.84939	79
21:00:00	41.1033	17.0239	68
2 days, 15:00:00	42.6348	13.9877	67
3 days, 3:00:00	32.1033	8.1651	53
3 days, 18:00:00	75.7639	3.22221	44
3 days, 19:00:00	28.1107	16.4192	43
3 days, 20:00:00	18.9891	2.2857	39
01:00:00	20.6207	8.69482	29
3 days, 7:00:00	6.23974	1.18592	22
4 days, 8:00:00	18.9012	9.71314	9
3 days, 11:00:00	1.01228	0.419281	9
3 days, 16:00:00	3.14459	1.88678	8
3 days, 9:00:00	1.18591	0	8
4 days, 11:00:00	5.5998	3.1208	7
3 days, 22:00:00	5.18028	4.74983	7
4 days, 0:00:00	3.44249	1.77886	7
4 days, 12:00:00	3.64312	3.00929	6
4 days, 13:00:00	3.62017	2.09674	6
3 days, 14:00:00	0	0	5
4 days, 6:00:00	4.05177	0.805404	4
4 days, 4:00:00	3.36226	3.36085	4
3 days, 15:00:00	3.36184	0.419312	4
4 days, 9:00:00	2.67765	2.67759	4
4 days, 14:00:00	2.61477	2.53244	4
4 days, 7:00:00	2.57791	1.22689	4
4 days, 2:00:00	2.41746	1.01412	4
4 days, 10:00:00	2.31497	1.66159	4
3 days, 21:00:00	1.88679	0.628929	4
3 days, 8:00:00	0	0	4
4 days, 15:00:00	1.89457	1.13383	3
4 days, 1:00:00	0.979187	0.937527	3
3 days, 17:00:00	0.727733	0.727733	3
1 day, 3:00:00	0	0	3
3 days, 13:00:00	0	0	3
3 days, 23:00:00	0.703139	0.703139	2
1 day, 6:00:00	0.468777	0.468777	2
3 days, 10:00:00	0.432187	0.432187	2
4 days, 5:00:00	0.419251	0.419251	2
4 days, 16:00:00	0.419251	0.419251	2
4 days, 3:00:00	0.314514	0.314514	2

## Sheet: PbPf control 4
Track	Length	Distance traveled	Nr of Frames	Velocity
6 days, 18:00:00	340.711	11.3752	112	2.8158
1 day, 8:00:00	314.6	5.72813	112	2.6
5 days, 8:00:00	302.039	16.2842	112	2.49619
8 days, 4:00:00	277.446	12.2782	112	2.29294
4 days, 12:00:00	265.945	8.29499	112	2.19789
8 days, 5:00:00	260.894	11.1006	112	2.15615
3 days, 12:00:00	242.984	6.29324	112	2.00813
14:00:00	242.545	17.6739	112	2.0045
1 day, 16:00:00	240.867	12.0713	112	1.99064
1 day, 17:00:00	236.543	17.946	112	1.9549
2 days, 18:00:00	236.04	6.00947	112	1.95074
3 days, 9:00:00	234.724	16.0425	112	1.93987
5 days, 19:00:00	233.855	13.7342	112	1.93269
6 days, 20:00:00	232.17	29.6807	112	1.91876
2 days, 5:00:00	232.059	14.6678	112	1.91784
7 days, 10:00:00	223.157	4.30385	112	1.84427
1 day, 12:00:00	211.875	8.70277	112	1.75104
4 days, 11:00:00	211.444	14.112	112	1.74747
7 days, 11:00:00	205.958	26.7601	112	1.70213
6 days, 21:00:00	194.6	13.8458	112	1.60826
7 days, 22:00:00	178.437	23.4045	112	1.47468
6 days, 2:00:00	176.549	10.8542	112	1.45909
8 days, 10:00:00	174.12	7.13555	112	1.43901
1 day, 19:00:00	172.902	16.486	112	1.42894
18:00:00	172.372	42.2015	112	1.42456
4 days, 19:00:00	171.661	20.7366	112	1.41868
3 days, 19:00:00	168.613	17.3028	112	1.39349
8 days, 6:00:00	161.707	36.4415	112	1.33642
1 day, 13:00:00	157.827	28.2451	112	1.30435
7 days, 20:00:00	151.417	25.6837	112	1.25138
4 days, 7:00:00	150.834	42.3449	112	1.24656
20:00:00	146.855	7.20563	112	1.21368
2 days, 12:00:00	146.069	11.7927	112	1.20718
4 days, 9:00:00	145.226	15.7427	112	1.20022
6 days, 1:00:00	145.068	26.4271	112	1.19891
2 days, 7:00:00	142.801	34.8258	112	1.18018
1 day, 10:00:00	133.888	6.74456	112	1.10652
6 days, 4:00:00	128.653	19.2893	112	1.06325
5 days, 21:00:00	128.079	50.8399	112	1.0585
2 days, 15:00:00	124.941	14.0201	112	1.03257
2 days, 0:00:00	123.217	19.8732	112	1.01832
1 day, 4:00:00	121.058	33.015	112	1.00048
4 days, 22:00:00	119.363	13.9729	112	0.986468
6 days, 3:00:00	118.872	37.4022	112	0.982416
6 days, 15:00:00	117.551	31.4574	112	0.971499
2 days, 9:00:00	115.809	21.2759	112	0.957102
4 days, 14:00:00	111.402	7.06545	112	0.920676
2 days, 11:00:00	111.252	21.8636	112	0.919436
6 days, 23:00:00	110.639	43.5647	112	0.914374
7 days, 4:00:00	110.38	58.4532	112	0.912228
4 days, 15:00:00	109.127	30.0159	112	0.901875
3 days, 7:00:00	108.542	17.2775	112	0.89704
3 days, 21:00:00	108.319	26.3161	112	0.895198
6 days, 0:00:00	105.431	29.2538	112	0.871334
3 days, 20:00:00	103.521	68.5662	112	0.855546
3 days, 8:00:00	101.269	11.3166	112	0.836937
8 days, 1:00:00	99.18	16.4848	112	0.81967
19:00:00	98.6517	47.3598	112	0.815303
5 days, 5:00:00	98.0859	30.4493	112	0.810627
1 day, 15:00:00	97.6589	34.6694	112	0.807098
8 days, 7:00:00	97.4177	26.1605	112	0.805105
3 days, 16:00:00	95.9543	24.7709	112	0.793011
5 days, 14:00:00	95.0204	14.7175	112	0.785292
1 day, 18:00:00	93.9485	60.3466	112	0.776434
6 days, 5:00:00	92.6971	19.5164	112	0.766092
8 days, 2:00:00	91.5088	44.9567	112	0.756271
3 days, 3:00:00	90.4904	20.3147	112	0.747855
4 days, 5:00:00	89.1201	10.8383	112	0.73653
1 day, 2:00:00	88.562	14.2528	112	0.731917
13:00:00	88.3338	47.4308	112	0.730032
3 days, 17:00:00	87.7228	32.9972	112	0.724982
7 days, 7:00:00	87.5977	36.8197	112	0.723948
6 days, 16:00:00	87.1404	44.2231	112	0.720169
7 days, 16:00:00	86.9369	39.815	112	0.718487
5 days, 17:00:00	86.7351	38.6625	112	0.716819
23:00:00	86.4584	18.7924	112	0.714532
2 days, 8:00:00	86.1757	11.2274	112	0.712196
3 days, 15:00:00	85.9223	23.8717	112	0.710102
5 days, 12:00:00	85.8979	15.6178	112	0.7099
6 days, 17:00:00	83.8203	16.4051	112	0.69273
1 day, 14:00:00	83.8022	51.2223	112	0.69258
7 days, 2:00:00	83.0279	37.2337	112	0.686181
2 days, 14:00:00	82.9811	33.9695	112	0.685795
2 days, 23:00:00	82.9177	40.8726	112	0.68527
7 days, 5:00:00	81.6853	33.0765	112	0.675085
5 days, 7:00:00	81.6164	43.1634	112	0.674516
6 days, 14:00:00	80.473	39.8495	112	0.665066
5 days, 3:00:00	79.8635	31.9798	112	0.660029
6 days, 12:00:00	79.3788	15.9636	112	0.656023
2 days, 16:00:00	79.1518	30.2923	112	0.654147
2 days, 19:00:00	78.8502	10.7647	112	0.651654
16:00:00	78.8426	21.9218	112	0.651592
15:00:00	78.5109	12.705	112	0.64885
4 days, 18:00:00	78.3925	16.9776	112	0.647872
7 days, 15:00:00	78.3673	26.6032	112	0.647663
2 days, 21:00:00	77.9069	36.6605	112	0.643858
11:00:00	77.6577	39.0612	112	0.6418
8 days, 12:00:00	77.4275	38.2233	112	0.639897
22:00:00	77.3351	31.5187	112	0.639133
12:00:00	76.9423	53.1088	112	0.635886
2 days, 6:00:00	75.9148	28.2207	112	0.627395
6 days, 9:00:00	75.7347	18.2809	112	0.625907
7 days, 8:00:00	75.6063	27.735	112	0.624846
08:00:00	75.499	30.4857	112	0.623959
7 days, 21:00:00	75.4078	33.0982	112	0.623205
1 day, 22:00:00	75.2764	32.886	112	0.622119
5 days, 13:00:00	75.0364	45.6019	112	0.620135
1 day, 9:00:00	74.9283	34.4807	112	0.619243
5 days, 6:00:00	74.5129	35.8259	112	0.615809
7 days, 14:00:00	73.7531	17.5608	112	0.60953
5 days, 0:00:00	73.6863	17.3068	112	0.608977
1 day, 0:00:00	73.5819	26.3255	112	0.608115
8 days, 3:00:00	72.9005	28.007	112	0.602484
2 days, 22:00:00	72.4722	22.0375	112	0.598944
7 days, 19:00:00	72.3042	42.2263	112	0.597555
4 days, 6:00:00	71.9124	33.7139	112	0.594317
4 days, 23:00:00	71.6263	28.6776	112	0.591953
1 day, 6:00:00	71.308	32.7022	112	0.589322
5 days, 1:00:00	70.1611	36.2973	112	0.579844
3 days, 0:00:00	70.0606	24.3896	112	0.579013
4 days, 10:00:00	69.8095	21.559	112	0.576938
2 days, 1:00:00	69.7751	22.6949	112	0.576654
3 days, 11:00:00	69.7312	8.2934	112	0.576291
3 days, 18:00:00	69.5166	18.1318	112	0.574517
1 day, 1:00:00	68.8474	25.2657	112	0.568986
8 days, 8:00:00	68.4816	11.1399	112	0.565964
6 days, 7:00:00	68.4583	29.869	112	0.565771
6 days, 10:00:00	67.4463	18.0296	112	0.557408
1 day, 23:00:00	67.4274	28.2868	112	0.557251
3 days, 13:00:00	66.7502	28.4313	112	0.551655
8 days, 9:00:00	66.6392	27.7378	112	0.550738
3 days, 5:00:00	66.1561	6.24132	112	0.546744
5 days, 9:00:00	64.4663	18.27	112	0.53278
5 days, 18:00:00	63.6238	19.826	112	0.525816
3 days, 4:00:00	62.0626	15.229	112	0.512914
4 days, 1:00:00	61.8179	25.1837	112	0.510892
3 days, 23:00:00	61.5025	12.9501	112	0.508285
09:00:00	60.6816	21.9969	112	0.501501
5 days, 15:00:00	60.175	27.874	112	0.497314
7 days, 17:00:00	60.1359	16.6233	112	0.496991
4 days, 3:00:00	59.5095	14.1428	112	0.491814
7 days, 23:00:00	59.2064	10.8746	112	0.489309
6 days, 22:00:00	58.7558	22.4798	112	0.485585
4 days, 17:00:00	58.3799	23.7026	112	0.482478
1 day, 20:00:00	57.3949	20.6048	112	0.474338
2 days, 10:00:00	56.0688	17.5455	112	0.463379
5 days, 10:00:00	55.1135	17.6571	112	0.455484
7 days, 9:00:00	54.7722	19.9207	112	0.452662
21:00:00	54.5196	22.1314	112	0.450575
1 day, 5:00:00	51.7188	25.5296	112	0.427428
1 day, 3:00:00	51.668	11.087	112	0.427008
4 days, 2:00:00	51.1638	11.6772	112	0.422841
5 days, 4:00:00	48.8638	10.5452	112	0.403833
02:00:00	48.7775	13.0493	112	0.40312
1 day, 21:00:00	42.8598	15.2575	112	0.354213
17:00:00	41.5462	11.0291	112	0.343357
3 days, 22:00:00	39.3706	9.18148	112	0.325377
2 days, 3:00:00	38.2634	10.6974	112	0.316227
4 days, 13:00:00	31.9867	10.1412	112	0.264353
7 days, 12:00:00	31.2937	7.75776	112	0.258626
7 days, 6:00:00	30.9676	10.8632	112	0.25593
5 days, 11:00:00	30.6369	10.5488	112	0.253197
2 days, 20:00:00	27.4762	9.56467	112	0.227076
4 days, 8:00:00	27.1114	9.92904	112	0.224061
4 days, 16:00:00	16.6986	10.0862	112	0.138005
5 days, 23:00:00	78.4228	29.618	107
8 days, 17:00:00	264.589	13.5266	105
8 days, 0:00:00	89.1058	35.1718	104
8 days, 22:00:00	285.477	10.2645	102
9 days, 1:00:00	62.8594	22.6391	100
7 days, 0:00:00	68.6768	36.7255	97
1 day, 11:00:00	56.5937	28.855	94
9 days, 12:00:00	178.129	7.39016	90
04:00:00	52.7252	19.0774	89
5 days, 22:00:00	114.998	32.165	88
9 days, 16:00:00	48.257	7.0873	88
9 days, 18:00:00	15.4898	7.20453	87
3 days, 6:00:00	90.6219	20.4572	86
5 days, 2:00:00	61.6755	20.2946	86
10 days, 2:00:00	93.5452	31.1148	85
10 days, 3:00:00	191.719	12.1584	83
01:00:00	72.7929	14.2995	76
10 days, 20:00:00	135.706	6.97084	72
6 days, 11:00:00	66.9094	19.7833	72
7 days, 13:00:00	72.2295	58.1977	71
4 days, 0:00:00	60.5634	46.1644	71
11 days, 3:00:00	247.852	19.2023	70
11 days, 2:00:00	42.1599	10.5246	70
03:00:00	52.3837	25.9047	68
1 day, 7:00:00	72.6726	17.506	65
11 days, 10:00:00	74.3116	20.9456	64
10 days, 15:00:00	54.3723	21.3929	63
11 days, 14:00:00	34.3789	9.22981	63
3 days, 1:00:00	13.9416	7.99124	62
2 days, 2:00:00	124.365	11.8468	61
10 days, 6:00:00	65.6635	39.3858	61
3 days, 14:00:00	38.33	16.9749	59
2 days, 17:00:00	36.4492	16.3297	59
11 days, 23:00:00	34.4167	8.03142	59
12 days, 1:00:00	65.3875	10.3559	58
5 days, 20:00:00	48.861	24.2111	54
3 days, 10:00:00	32.956	13.7064	53
7 days, 3:00:00	40.127	7.35269	52
12 days, 16:00:00	9.90397	2.71456	48
12 days, 17:00:00	5.38081	3.02533	48
06:00:00	30.5878	14.6906	46
11 days, 16:00:00	89.342	16.5207	45
13 days, 1:00:00	29.3241	7.51751	43
7 days, 1:00:00	49.7648	2.51577	41
13 days, 7:00:00	51.2531	16.8089	40
6 days, 19:00:00	23.4572	10.0322	37
14 days, 6:00:00	24.4551	2.32885	31
10 days, 22:00:00	22.7516	8.14784	31
5 days, 16:00:00	19.6636	7.88934	30
07:00:00	19.38	13.9798	29
6 days, 13:00:00	25.9911	4.50309	28
14 days, 20:00:00	81.0083	3.47282	26
12 days, 3:00:00	20.2254	4.37749	26
3 days, 2:00:00	5.52951	4.11884	26
14 days, 23:00:00	18.7772	3.62876	25
15 days, 0:00:00	23.4823	6.82411	24
10 days, 10:00:00	20.4857	5.61232	23
15 days, 8:00:00	33.4902	13.2543	22
05:00:00	20.4763	16.7203	22
15 days, 9:00:00	9.78105	1.19346	22
13 days, 3:00:00	24.8938	13.5201	21
15 days, 10:00:00	64.9313	4.38582	19
11 days, 21:00:00	10.6354	1.51204	19
15 days, 15:00:00	9.77225	3.42676	19
12 days, 2:00:00	22.3427	5.27557	18
10 days, 1:00:00	14.8106	8.42757	18
4 days, 4:00:00	8.68269	2.15825	18
11 days, 13:00:00	36.9784	7.83746	17
15 days, 22:00:00	29.3965	12.8214	17
15 days, 21:00:00	22.9857	4.49858	17
16 days, 0:00:00	47.9188	8.48992	16
12 days, 12:00:00	7.57399	3.38039	16
15 days, 5:00:00	8.36958	0.592953	15
16 days, 4:00:00	7.30012	3.28532	15
16 days, 6:00:00	5.03337	1.55589	15
4 days, 20:00:00	17.1835	3.6281	14
9 days, 13:00:00	15.7057	1.8601	14
6 days, 6:00:00	13.409	9.0147	14
16 days, 9:00:00	29.1044	2.8395	13
15 days, 13:00:00	7.61433	4.13611	13
14 days, 8:00:00	8.2256	0.994417	12
15 days, 19:00:00	5.0662	1.50405	12
16 days, 11:00:00	13.9481	5.41148	11
9 days, 20:00:00	5.52293	4.06473	11
13 days, 19:00:00	13.7286	3.41278	10
12 days, 5:00:00	9.82164	6.77378	10
2 days, 13:00:00	8.55262	3.39129	10
14 days, 19:00:00	8.44427	2.73338	10
12 days, 0:00:00	6.82188	4.04326	10
15 days, 17:00:00	23.19	10.1109	9
14 days, 0:00:00	19.6376	5.49149	9
4 days, 21:00:00	17.6613	9.18544	9
16 days, 16:00:00	16.4158	3.58544	9
13 days, 22:00:00	12.4258	8.55715	9
14 days, 15:00:00	7.02052	4.18434	9
8 days, 20:00:00	4.94351	3.36172	9
2 days, 4:00:00	4.64987	2.42026	9
10 days, 0:00:00	0.889429	0.296487	9
16 days, 17:00:00	0.295717	0.295717	9
11 days, 15:00:00	0	0	9
9 days, 2:00:00	19.5466	5.47022	8
16 days, 21:00:00	19.4743	9.00553	8
15 days, 14:00:00	17.7328	7.71084	8
13 days, 2:00:00	14.3448	8.08827	8
10 days, 4:00:00	13.0726	11.6522	8
12 days, 9:00:00	8.67089	5.28304	8
11 days, 4:00:00	4.43165	1.47127	8
12 days, 10:00:00	3.56174	2.68098	8
11 days, 8:00:00	1.40198	1.01967	8
10 days, 13:00:00	0	0	8
14 days, 21:00:00	0	0	8
17 days, 0:00:00	19.619	4.62126	7
12 days, 8:00:00	15.5693	10.503	7
12 days, 15:00:00	12.6763	8.54313	7
16 days, 20:00:00	12.0281	8.75759	7
16 days, 22:00:00	11.9654	9.86216	7
9 days, 5:00:00	11.3015	9.67106	7
14 days, 5:00:00	8.90831	4.02712	7
14 days, 7:00:00	8.73773	6.89349	7
8 days, 11:00:00	7.61225	3.75281	7
12 days, 7:00:00	4.92362	2.77869	7
10 days, 21:00:00	3.74447	2.05535	7
10 days, 12:00:00	1.33361	0.611	7
17 days, 2:00:00	15.9293	7.77838	6
16 days, 13:00:00	14.7047	6.92336	6
15 days, 4:00:00	14.48	2.61927	6
7 days, 18:00:00	12.6954	5.60768	6
16 days, 3:00:00	10.333	8.73819	6
15 days, 3:00:00	10.0173	8.06515	6
11 days, 0:00:00	8.42627	6.11599	6
13 days, 21:00:00	5.54284	4.53527	6
12 days, 4:00:00	1.96534	0.76311	6
10 days, 23:00:00	1.88684	0.628906	6
14 days, 3:00:00	12.8468	9.43526	5
15 days, 11:00:00	11.8709	7.60189	5
11 days, 6:00:00	11.3511	6.92471	5
12 days, 21:00:00	11.1372	7.68029	5
15 days, 1:00:00	10.5427	7.83724	5
13 days, 6:00:00	9.58043	8.13926	5
17 days, 5:00:00	9.54986	7.86077	5
14 days, 12:00:00	7.8172	6.39756	5
14 days, 9:00:00	7.2741	4.22223	5
11 days, 1:00:00	7.26066	5.16524	5
11 days, 22:00:00	4.76326	3.22482	5
17 days, 4:00:00	4.57477	2.06475	5
13 days, 0:00:00	3.73535	2.70511	5
11 days, 18:00:00	3.48613	3.15221	5
6 days, 8:00:00	3.32284	2.61701	5
9 days, 23:00:00	2.81265	1.25787	5
13 days, 11:00:00	2.58379	0.419281	5
9 days, 10:00:00	1.97578	0.782738	5
8 days, 21:00:00	1.43804	1.22691	5
9 days, 14:00:00	0	0	5
14 days, 11:00:00	9.70164	7.81147	4
13 days, 14:00:00	6.56683	5.77989	4
15 days, 23:00:00	4.22714	3.16322	4
17 days, 6:00:00	3.56414	0.0847199	4
8 days, 14:00:00	3.22822	3.21806	4
13 days, 18:00:00	2.51572	1.25786	4
15 days, 7:00:00	2.11293	1.67715	4
13 days, 16:00:00	2.09388	1.95822	4
14 days, 13:00:00	1.66644	1.07653	4
9 days, 11:00:00	1.4824	1.4824	4
11 days, 19:00:00	0.995747	0.8136	4
10 days, 5:00:00	0.592974	0.592974	4
9 days, 3:00:00	0	0	4
10 days, 7:00:00	0	0	4
12 days, 20:00:00	0	0	4
16 days, 7:00:00	0	0	4
14 days, 17:00:00	6.45973	5.96943	3
13 days, 15:00:00	6.08173	5.79966	3
10 days, 11:00:00	5.83684	5.2811	3
10 days, 19:00:00	4.73975	4.45969	3
16 days, 10:00:00	4.54924	4.02183	3
13 days, 5:00:00	4.31205	3.9831	3
15 days, 20:00:00	4.2858	4.07814	3
13 days, 13:00:00	4.15547	3.97562	3
16 days, 15:00:00	3.73911	3.52579	3
15 days, 18:00:00	3.69627	1.4556	3
17 days, 7:00:00	3.67892	3.42693	3
14 days, 14:00:00	3.55435	3.53336	3
13 days, 12:00:00	3.25555	1.66565	3
13 days, 20:00:00	2.78031	2.74607	3
14 days, 1:00:00	2.76317	2.18874	3
13 days, 23:00:00	2.06473	2.06473	3
17 days, 3:00:00	1.94432	1.91592	3
13 days, 10:00:00	1.49019	1.47519	3
11 days, 12:00:00	1.4605	0.71709	3
10 days, 14:00:00	1.4483	0.889472	3
16 days, 19:00:00	1.43156	0.592953	3
17 days, 1:00:00	1.28476	1.28476	3
13 days, 8:00:00	1.18597	1.18597	3
16 days, 2:00:00	1.1127	0.733704	3
10 days, 16:00:00	0.733704	0.733704	3
12 days, 23:00:00	0.721657	0.592966	3
8 days, 13:00:00	0.628937	0.468777	3
8 days, 23:00:00	0.592931	0.592931	3
8 days, 15:00:00	0.432183	0.432183	3
9 days, 8:00:00	0.419312	0.419312	3
10 days, 18:00:00	0.419281	0.419281	3
9 days, 21:00:00	0.346975	0.346975	3
9 days, 22:00:00	0	0	3
10 days, 8:00:00	0	0	3
14 days, 2:00:00	0	0	3
15 days, 2:00:00	5.20532	5.20532	2
9 days, 6:00:00	4.83523	4.83523	2
17 days, 8:00:00	4.33132	4.33132	2
16 days, 18:00:00	4.21383	4.21383	2
12 days, 11:00:00	3.71034	3.71034	2
13 days, 4:00:00	3.61274	3.61274	2
12 days, 14:00:00	3.53797	3.53797	2
14 days, 18:00:00	3.16278	3.16278	2
16 days, 1:00:00	2.91613	2.91613	2
14 days, 4:00:00	2.80789	2.80789	2
16 days, 8:00:00	2.69291	2.69291	2
15 days, 12:00:00	2.39494	2.39494	2
13 days, 17:00:00	2.35	2.35	2
17 days, 9:00:00	2.2475	2.2475	2
16 days, 12:00:00	2.17544	2.17544	2
15 days, 6:00:00	1.9778	1.9778	2
11 days, 5:00:00	1.87516	1.87516	2
9 days, 9:00:00	1.78573	1.78573	2
10 days, 17:00:00	1.45999	1.45999	2
12 days, 18:00:00	1.32591	1.32591	2
15 days, 16:00:00	1.32585	1.32585	2
16 days, 23:00:00	1.25787	1.25787	2
12 days, 6:00:00	1.25784	1.25784	2
14 days, 10:00:00	1.11425	1.11425	2
16 days, 5:00:00	1.09336	1.09336	2
16 days, 14:00:00	0.884886	0.884886	2
11 days, 20:00:00	0.69556	0.69556	2
11 days, 11:00:00	0.692481	0.692481	2
12 days, 19:00:00	0.691487	0.691487	2
11 days, 17:00:00	0.67739	0.67739	2
10 days, 9:00:00	0.669294	0.669294	2
14 days, 16:00:00	0.637601	0.637601	2
13 days, 9:00:00	0.564487	0.564487	2
11 days, 7:00:00	0.561183	0.561183	2
12 days, 13:00:00	0.534258	0.534258	2
9 days, 15:00:00	0.51863	0.51863	2
9 days, 17:00:00	0.489222	0.489222	2
17 days, 10:00:00	0.419312	0.419312	2
9 days, 4:00:00	0.306132	0.306132	2
8 days, 16:00:00	0.296476	0.296476	2
9 days, 7:00:00	0.296466	0.296466	2
8 days, 19:00:00	0.181817	0.181817	2
10:00:00	0	0	2
8 days, 18:00:00	0	0	2
9 days, 0:00:00	0	0	2
9 days, 19:00:00	0	0	2
11 days, 9:00:00	0	0	2
12 days, 22:00:00	0	0	2
14 days, 22:00:00	0	0	2
