# Supplementary material for: Relevance of the antibody Fc fragment and epitope valency in protection against malaria sporozoites
Source: EMBO Rep. 2026 Apr 27;27(12):3340–58. doi: 10.1038/s44319-026-00788-3 (PMC13303866; doi:10.1038/s44319-026-00788-3)
Supplement: Supplementary file 7 — Source data Fig. 6 [file 44319_2026_788_MOESM7_ESM.zip › Figure 6C/Fig 6C.2/MAB_0015.03_20231201_hmAb_cytotoxicityassay_NANP8.xlsx]

## Sheet: mAb solutions
	Cytotox PbPf and NANP8 in suspension		2023-12-01						0.250 mg/mL MEASURED CONC (ug/mL)	volume to have 200 ug/mL in 20 uL reaction	PBS
	Non-fluorescent			concentration (mg/mL)		volume of 25 uL 250 ug/mL	PBS
	in PBS	NIH	L9	8.77		0.570125	19.4299		0.2	20	0
			CIS43	5		1	19		0.19	21.0526	-1.05263
			317	13		0.961538	49.0385		0.197	20.3046	-0.304569
			1210	20.2		0.618812	49.3812		0.204	19.6078	0.392157
			16
	no. sample	16+ 4 PBS
	no. SPZ	96000
	no.approx. Mosquitoes	4.8		week 48 d 22
				Volumes in mL$
				SPZ 3k spz/ul	FCS	PBS	mAb
		Control#	1	4	1	5	-	Concentration of mAb (mg/mL)*	mAb	PBS
			2	4	1	5	-
		mAb	3	4	1		5	6	2 (60)	18
			4	4	1		5	20	2 (200)	18
			5	4	1		5	60	6 (200)	14
			6	4	1		5	200

## Sheet: plate
						NIH
						1210		PBS
	1	2	3	4	5	6	7	8	9	10	11	12
A											3
B											10
C											30
D											100
E
F
G
H

## Sheet: raw results
Experiment Name:	MAB15.03_20231201_Cytotoxicity_NANP8_PbPf_insuspension
Tube Name:	Sample ID:	Volume(μL):	All Events	P2_SPZ Events	GFP+T+ Events	GFP-T+ Events	GFP+T- Events	mCherry+T+ Events	mCherry-T+ Events	mCherry+T- Events	All Events Mean FSC-Width	P2_SPZ Mean FSC-Width	GFP+T+ Mean FSC-Width	GFP-T+ Mean FSC-Width	GFP+T- Mean FSC-Width	mCherry+T+ Mean FSC-Width	mCherry-T+ Mean FSC-Width	mCherry+T- Mean FSC-Width
03-3-A1	L9 PbPf	120.1	15943	1987	9	1182	744	2	1207	0	1047.1	1283.1	1776.6	1304.1	1247.2	1410.9	1307	####
03-10-B1	L9 PbPf	120.1	17840	1953	14	1117	741	3	1166	1	1181.8	1257.6	1475.2	1268.4	1243.8	1590.3	1268.4	1257
03-30-C1	L9 PbPf	120.1	15891	1728	4	975	672	1	1002	1	1365.2	1409	1380.1	1455.9	1351.9	1746.5	1451	1511
03-100-D1	L9 PbPf	120.1	17212	2150	9	1198	808	6	1251	6	1235	1487.7	1751.3	1537.5	1430.3	1315.2	1533.4	2123.7
03-3-A2	CIS43 PbPf	120	13360	1381	9	116	1214	1	144	0	1086.5	1266.2	1404.1	1244.6	1271.1	1200.2	1244.1	####
03-10-B2	CIS43 PbPf	120.1	13986	1657	18	144	1455	3	189	1	1047.7	1292.9	1312.7	1244.4	1300.3	1530.6	1254.3	1377.7
03-30-C2	CIS43 PbPf	120.1	18499	1403	6	320	706	35	420	0	1292.6	1326.9	1326.3	1307.8	1234.8	1923.2	1367.3	####
03-100-D2	CIS43 PbPf	120.1	17822	1474	11	839	483	4	887	2	1175.9	1241.2	1381.7	1225.9	1263.7	1509.8	1226.7	1731.9
03-3-A3	317 PbPf	120.1	17486	1810	19	487	1258	8	529	0	1060.6	1254.8	1327.2	1279.2	1245.5	1575.3	1274.4	####
03-10-B3	317 PbPf	120.1	17039	1627	2	1265	253	11	1300	0	1373.9	1337.2	1518.5	1342.7	1295.6	1621.7	1341.9	####
03-30-C3	317 PbPf	120.1	16505	1661	5	1262	298	1	1291	1	1362.9	1434.2	1699.6	1461.8	1354	1925.2	1460.3	1048.7
03-100-D3	317 PbPf	120.1	19692	2340	10	1605	265	44	1747	1	1276.7	1492	1926.6	1519.9	1399.8	2029.6	1509.4	1260.9
03-3-A4	1210 PbPf	120	15816	1611	17	105	1439	7	142	0	1094.9	1253.4	1356.1	1273.8	1251	1935.9	1244.3	####
03-10-B4	1210 PbPf	120.1	17012	1727	12	149	1522	4	181	2	1349.1	1368.3	1522.9	1282.4	1377.5	1613.2	1295.3	2391.9
03-30-C4	1210 PbPf	120	17738	1766	35	1364	237	7	1444	1	1359.2	1680.6	1812.8	1735.9	1492.8	1838.6	1729.7	3226.2
03-100-D4	1210 PbPf	120.3	19200	2055	11	1686	154	18	1757	0	1323.5	1625.6	1905.9	1659.3	1505.2	1755.3	1652.9	####
03-Well-A5	PBS PbPf	120	16758	1270	5	68	1148	6	94	0	1131.6	1206.9	1265	1336.5	1198.7	1604.1	1290.2	####
03-3-A7	L9 Pb PfNANP8	110.9	15559	2972	0	59	0	27	52	2870	1151.8	1174.2	####	1277.2	####	1384.8	1225.1	1171.2
03-10-B7	L9 Pb PfNANP8	99.3	14439	2981	0	48	0	21	50	2891	1312	1194.4	####	1243.9	####	1370.6	1181.8	1193.3
03-30-C7	L9 Pb PfNANP8	96.8	13151	2984	0	40	0	19	35	2895	1241.5	1216.2	####	1241.1	####	1331	1155.7	1216.9
03-100-D7	L9 Pb PfNANP8	117.9	13573	2963	0	68	0	37	63	2796	1304.3	1242.5	####	1352.1	####	1413.1	1315.8	1237.8
03-3-A8	CIS43 Pb PfNANP8	120	14201	2961	1	65	0	36	50	2857	1112.9	1188.1	3206.5	1294.4	####	1378.1	1242.5	1185.1
03-10-B8	CIS43 Pb PfNANP8	120.1	15122	2661	0	41	0	27	30	2579	1487.9	1203.4	####	1301.5	####	1307.3	1266.5	1201.8
03-30-C8	CIS43 Pb PfNANP8	120.1	15198	2771	0	45	0	26	37	2682	1567.5	1233.6	####	1285	####	1331.9	1206	1233.8
03-100-D8	CIS43 Pb PfNANP8	111.2	14232	2984	0	64	0	39	47	2867	1367.3	1254.6	####	1317.3	####	1410.3	1176.7	1254.9
03-3-A9	317 Pb PfNANP8	112.2	14182	2979	0	86	0	28	95	2845	1248.6	1196.8	####	1261.1	####	1258.5	1235.9	1194.9
03-10-B9	317 Pb PfNANP8	120	15180	2178	0	133	0	32	124	1998	1358.3	1156.1	####	1204.7	####	1328.6	1175.8	1152
03-30-C9	317 Pb PfNANP8	120.2	14238	1586	0	163	0	30	149	1375	1369.8	1152.1	####	1181	####	1256.5	1163.7	1147.4
03-100-D9	317 Pb PfNANP8	120.1	15365	1727	0	236	0	32	226	1434	1285.8	1163.4	####	1184.2	####	1317.6	1167.7	1159.7
03-3-A10	1210 Pb PfNANP8	101	14061	2993	0	60	0	44	45	2875	1272.4	1185.4	####	1227.4	####	1290.6	1166.4	1184.7
03-10-B10	1210 Pb PfNANP8	95.6	14462	2987	0	50	0	26	45	2890	1387.5	1195.4	####	1280.8	####	1276.2	1244.3	1194.4
03-30-C10	1210 Pb PfNANP8	120	14180	2625	0	36	0	23	27	2542	1494.7	1226.2	####	1296.1	####	1418.7	1183.9	1224.4
03-100-D10	1210 Pb PfNANP8	120.1	15341	2511	0	156	0	27	156	2295	1414.5	1200.7	####	1212.1	####	1401.5	1182.9	1198.8
03-Well-A11	PBS Pb PfNANP8	120.1	13901	2851	0	55	0	24	63	2731	1103.9	1186.3	####	1276.1	####	1364.9	1260.6	1181.7
03-Well-B5	PBS PbPf	120.1	16735	1363	3	81	1203	10	105	1	1296.9	1222.6	1672.3	1405.4	1207.6	1927.3	1321	1969.7
03-Well-B11	PBS Pb PfNANP8	120	15464	2790	2	43	0	16	51	2683	1332.2	1182.7	1419.2	1281.7	####	1476.6	1295.2	1178.9

## Sheet: results viability 
		GFP+T- Events	GFP+T+ Events	GFP-T+ Events	Viability				mCherry+T- Events	mCherry+T+ Events	mCherry-T+ Events	Viability
03-3-E1	L9 PbPf	744	2	1207	38.0952		03-3-E8	L9 Pb PfNANP8	2870	27	52	97.3211
03-10-F1	L9 PbPf	741	3	1166	38.7958		03-10-F8	L9 Pb PfNANP8	2891	21	50	97.603
03-30-G1	L9 PbPf	672	1	1002	40.1194		03-30-G8	L9 Pb PfNANP8	2895	19	35	98.1689
03-100-H1	L9 PbPf	808	6	1251	39.1283		03-100-H8	L9 Pb PfNANP8	2796	37	63	96.547
03-3-E2	CIS43 PbPf	1214	1	144	89.3304		03-3-E9	CIS43 Pb PfNANP8	2857	36	50	97.0778
03-10-F2	CIS43 PbPf	1455	3	189	88.3424		03-10-F9	CIS43 Pb PfNANP8	2579	27	30	97.8376
03-30-G2	CIS43 PbPf	706	35	420	60.8096		03-30-G9	CIS43 Pb PfNANP8	2682	26	37	97.7049
03-100-H2	CIS43 PbPf	483	4	887	35.1528		03-100-H9	CIS43 Pb PfNANP8	2867	39	47	97.0877
03-3-E3	317 PbPf	1258	8	529	70.0836		03-3-E10	317 Pb PfNANP8	2845	28	95	95.8558
03-10-F3	317 PbPf	253	11	1300	16.1765		03-10-F10	317 Pb PfNANP8	1998	32	124	92.7577
03-30-G3	317 PbPf	298	1	1291	18.7421		03-30-G10	317 Pb PfNANP8	1375	30	149	88.4813
03-100-H3	317 PbPf	265	44	1747	12.8891		03-100-H10	317 Pb PfNANP8	1434	32	226	84.7518
03-3-E4	1210 PbPf	1439	7	142	90.6171		03-3-E11	1210 Pb PfNANP8	2875	44	45	96.9973
03-10-F4	1210 PbPf	1522	4	181	89.1623		03-10-F11	1210 Pb PfNANP8	2890	26	45	97.6022
03-30-G4	1210 PbPf	237	7	1444	14.0403		03-30-G11	1210 Pb PfNANP8	2542	23	27	98.071
03-100-H4	1210 PbPf	154	18	1757	7.98341		03-100-H11	1210 Pb PfNANP8	2295	27	156	92.615
03-Well-E5	PBS PbPf	1148	6	94	91.9872		03-Well-E12	PBS Pb PfNANP8	2731	24	63	96.9127
03-Well-E5	PBS PbPf	1203	3	81	93.4732			PBS Pb PfNANP8	2683	16	51	97.5636
					92.7302							97.2382

## Sheet: results CSPR
		P2_SPZ Mean FSC-Width				P2_SPZ Mean FSC-Width
03-3-E1	L9 PbPf	1283.1		03-3-E8	L9 Pb PfNANP8	1174.2
03-10-F1	L9 PbPf	1257.6		03-10-F8	L9 Pb PfNANP8	1194.4
03-30-G1	L9 PbPf	1409		03-30-G8	L9 Pb PfNANP8	1216.2
03-100-H1	L9 PbPf	1487.7		03-100-H8	L9 Pb PfNANP8	1242.5
03-3-E2	CIS43 PbPf	1266.2		03-3-E9	CIS43 Pb PfNANP8	1188.1
03-10-F2	CIS43 PbPf	1292.9		03-10-F9	CIS43 Pb PfNANP8	1203.4
03-30-G2	CIS43 PbPf	1326.9		03-30-G9	CIS43 Pb PfNANP8	1233.6
03-100-H2	CIS43 PbPf	1241.2		03-100-H9	CIS43 Pb PfNANP8	1254.6
03-3-E3	317 PbPf	1254.8		03-3-E10	317 Pb PfNANP8	1196.8
03-10-F3	317 PbPf	1337.2		03-10-F10	317 Pb PfNANP8	1156.1
03-30-G3	317 PbPf	1434.2		03-30-G10	317 Pb PfNANP8	1152.1
03-100-H3	317 PbPf	1492		03-100-H10	317 Pb PfNANP8	1163.4
03-3-E4	1210 PbPf	1253.4		03-3-E11	1210 Pb PfNANP8	1185.4
03-10-F4	1210 PbPf	1368.3		03-10-F11	1210 Pb PfNANP8	1195.4
03-30-G4	1210 PbPf	1680.6		03-30-G11	1210 Pb PfNANP8	1226.2
03-100-H4	1210 PbPf	1625.6		03-100-H11	1210 Pb PfNANP8	1200.7
03-Well-E5	PBS PbPf	1206.9		03-Well-E12	PBS Pb PfNANP8	1186.3
	PBS PbPf	1222.6			PBS Pb PfNANP8	1182.7
		1214.75				1184.5
