# Supplementary material for: Relevance of the antibody Fc fragment and epitope valency in protection against malaria sporozoites
Source: EMBO Rep. 2026 Apr 27;27(12):3340–58. doi: 10.1038/s44319-026-00788-3 (PMC13303866; doi:10.1038/s44319-026-00788-3)
Supplement: Supplementary file 7 — Source data Fig. 6 [file 44319_2026_788_MOESM7_ESM.zip › Figure 6C/Fig 6C.2/160224 NANP8 CYTOTOX.csv]

Experiment Name:	160224 cytytox NANP8
Tube Name:	Sample ID:	Volume(μL):	All Events	P2_SPZ Events	GFP+ TP+ Events	GFP- TP+ Events	trash Events	GFP+ TP- Events	mCherry+ TP+ Events	mCherry- TP+ Events	trash red Events	mCherry+ TP- Events	All Events Mean FITC-A	P2_SPZ Mean FITC-A	GFP+ TP+ Mean FITC-A	GFP- TP+ Mean FITC-A	trash Mean FITC-A	GFP+ TP- Mean FITC-A	mCherry+ TP+ Mean FITC-A	mCherry- TP+ Mean FITC-A	trash red Mean FITC-A	mCherry+ TP- Mean FITC-A			Viabiity GFP	Vaibility mcherry
03-3 uM-A6	pbpf 317	121.8	81105	1903	5	119	852	927	5	123	1773	2	27846.1	126400.7	185516.6	689.9	211.3	258199.4	5611.2	7997.8	134682.2	368579.5			88.2
03-10 uM-B6	pbpf 317	126.8	82084	1866	3	683	869	311	2	701	1162	1	3628.9	43477.1	12469.1	825.7	230.8	258284	1529.2	861.8	69295.3	-79.9			31.2
03-30 uM-C6	pbpf 317	97.7	70342	2134	9	1003	879	243	2	1032	1097	3	1989.9	30825.9	108756.1	1011.2	270.7	261528.7	1729.9	1938.1	57846.3	107146			19.4
03-100 uM-D6	pbpf 317	104.7	74856	2201	4	946	986	265	3	961	1232	5	1733	31211.7	10909.1	942.2	258.7	254743.6	635.1	975.8	53990	248351.5			21.8
03-3uM-E6	NANP8 317	138.1	67548	2153	0	149	2004	0	19	138	437	1559	1007.6	125.5	####	624.5	88.3	####	314.4	662.2	312.6	23.2				90.9
03-10uM-F6	NANP8 317	141.1	70592	1976	0	175	1801	0	19	165	493	1299	742.7	137.8	####	590	93.9	####	503.6	592.3	257.5	29.3				87.6
03-30uM-G6	NANP8 317	143.7	84377	1744	1	248	1495	0	11	248	634	851	671.5	197.4	9423.9	588.1	126.4	####	2114.6	543.9	258.4	26.1				76.7
03-100uM-H6	NANP8 317	150	87144	1717	1	225	1491	0	9	228	598	882	588.4	201.3	9141.1	544.4	143.6	####	2151.7	516.9	295.8	35.8				78.8
03-3 uM-A7	pbpf L9	103.5	73645	1867	1	170	885	811	0	179	1687	1	4841.8	113061.6	9720.5	662.5	237.3	259868.8	####	705.8	124838.2	357521.7			82.6
03-10 uM-B7	pbpf L9	99.1	72629	1823	4	489	851	479	2	502	1314	5	3036.4	70096.9	161296	885.8	257.2	264069.8	1695.3	2149.4	95141.2	337736.8			49.3
03-30 uM-C7	pbpf L9	90.1	66507	2088	4	600	927	557	1	623	1457	7	3087.2	69658.8	100275.9	868.5	312.8	258950.4	2181.4	1922.4	97925.1	224392.5			48.0
03-100 uM-D7	pbpf L9	105.7	67438	2123	5	609	913	596	3	630	1480	10	2928.3	73802.7	182381.8	866.4	313.4	259995.8	1920.5	2291.5	102717.7	321156.8			49.3
03-3uM-E7	NANP8 L9	114.2	65572	2056	1	88	1967	0	11	84	558	1403	554.5	146.2	12302.8	840.4	108.9	####	1397.6	878.6	258.8	47.7				93.7
03-10uM-F7	NANP8 L9	116.2	62519	2058	0	99	1959	0	13	92	501	1452	494.7	137.7	####	743	107.1	####	662.5	744.6	281.9	44.7				93.3
03-30uM-G7	NANP8 L9	140.8	66904	2066	0	92	1974	0	12	90	536	1428	486.4	150.7	####	697	125.2	####	759.7	652.2	307.9	55				93.3
03-100uM-H7	NANP8 L9	139.1	75846	2149	2	106	2041	0	19	100	556	1474	543.6	165.7	14046.8	907.1	113.6	####	2495.3	831.1	293.7	42.3				92.5
03-3uM-E8	NANP8 CIS43	150.1	62034	1877	0	58	1819	0	16	45	486	1330	480.5	109.8	####	589.5	94.5	####	57.4	825.7	299	17.1				95.6
03-10uM-F8	NANP8 CIS43	135.3	67286	2130	0	66	2064	0	10	58	599	1463	531.1	119.2	####	791.8	97.7	####	191.8	879.3	281.5	22.2				95.6
03-30uM-G8	NANP8 CIS43	150	72521	1901	0	50	1851	0	10	47	530	1314	522.4	388.7	####	771.3	378.4	####	794.5	743.1	351.9	387.8				95.8
03-100uM-H8	NANP8 CIS43	132.8	75313	2072	0	65	2007	0	10	58	631	1373	636.6	947.2	####	1123.4	941.5	####	2097.6	974.6	357.2	1208.8				95.3
03-3uM-E9	NANP8 1210	66.7	54601	2189	1	70	2118	0	15	64	668	1442	1546.1	167.5	51198.8	741.7	124.5	####	3927.5	719.9	286.7	48.7				94.8
03-10uM-F9	NANP8 1210	106.2	63500	2138	3	259	1875	1	21	252	498	1367	864.8	262.2	54487	636.7	118.3	10318.7	9135.2	554	273.4	68				83.4
03-30uM-G9	NANP8 1210	117.5	71795	2109	0	80	2029	0	4	77	688	1340	903.7	172.5	####	1040.6	138.3	####	2176.5	978	326.9	41				94.3
03-100uM-H9	NANP8 1210	130.8	75448	2132	2	44	2086	0	2	47	779	1304	909.9	193	24283.5	994.8	153	####	24283.5	979.8	340.8	39.4				96.4
03-Well-C10	NANP8 CONTROL	95.9	66025	2085	1	216	1868	0	14	214	465	1392	915.3	163	24807.8	784.9	77.9	####	3724.3	686.3	257.3	15.2				85.9	control
03-Well-D10	NANP8 CONTROL	150.2	7936	98	0	6	92	0	1	5	30	62	444.1	283.8	####	1565.3	200.2	####	7018.3	474.7	573	19.9				91.2	control
03-Well-A10	pbpf control	134.9	80863	1857	0	57	978	822	3	56	1789	9	4603.4	113316.6	####	1006.6	278.5	255595.1	1887.4	967.2	116209.2	274527.9			93.5		control
03-Well-B10	pbpf control	150.1	6797	33	1	4	28	0	1	5	27	0	512.7	1771.9	20928.8	1163.4	1174.6	####	20928.8	1155.9	1176.4	####					rubbish
03-3 uM-A8	pbpf CIS43	124	80160	1956	10	113	948	885	5	129	1802	20	4583.3	122999.1	245138	882.1	289.6	268656.1	105633.5	15753.1	127424.3	420362			87.8
03-10 uM-B8	pbpf CIS43	114.4	79570	1942	3	136	979	824	2	144	1790	6	3926.6	111503.2	180640.3	670.9	269.3	261702.1	6550.8	4330.6	118956.9	494949.7			85.6
03-30 uM-C8	pbpf CIS43	130.4	85930	1802	5	170	1160	467	2	185	1608	7	2721.9	67264.8	154734.2	974	314.6	256760.1	1890.8	5093.7	73286.7	345708.7			72.7
03-100 uM-D8	pbpf CIS43	126.8	83732	1724	3	264	1212	245	4	279	1439	2	1823.3	37815.2	221690.5	1169.8	322.6	260524.5	1147.6	3518.3	43919	503850.6			47.9
03-3 uM-A9	pbpf 1210	138.5	67127	2017	11	82	904	1020	3	100	1903	11	6102	134712.7	339599	758.5	341.7	262361.6	625.8	46272.2	137570.7	480843			91.6
03-10 uM-B9	pbpf 1210	99.5	74491	2056	2	88	1057	909	2	94	1952	8	4318.7	116102.7	272991.2	967.3	307.6	261552.1	6280.8	6663.5	120104.3	453073.3			91.0
03-30 uM-C9	pbpf 1210	118.1	76264	2033	15	280	1436	302	8	336	1687	2	1672.1	37822.9	103326.5	1133.5	496.9	246070.2	2382.1	5751	44047	317669.3			50.6
03-100 uM-D9	pbpf 1210	122	74801	2207	4	562	1489	152	2	637	1567	1	1010.2	18290.7	69256.3	1275.3	481	254326	406.6	1696.5	25070.8	186.9			21.2
