# Supplementary material for: Relevance of the antibody Fc fragment and epitope valency in protection against malaria sporozoites
Source: EMBO Rep. 2026 Apr 27;27(12):3340–58. doi: 10.1038/s44319-026-00788-3 (PMC13303866; doi:10.1038/s44319-026-00788-3)
Supplement: Supplementary file 7 — Source data Fig. 6 [file 44319_2026_788_MOESM7_ESM.zip › Figure 6C/Fig 6C.2/150224 NANP8 CYTOTOX.csv]

Experiment Name:	150224 NANP8 cytotoxcity
Tube Name:	Sample ID:	Volume(μL):	All Events	P2_SPZ Events	GFP+ TP+ Events	GFP- TP+ Events	trash Events	GFP+ TP- Events	mCherry+ TP+ Events	mCherry- TP+ Events	trash red Events	mCherry+ TP- Events	All Events Mean FITC-A	P2_SPZ Mean FITC-A	GFP+ TP+ Mean FITC-A	GFP- TP+ Mean FITC-A	trash Mean FITC-A	GFP+ TP- Mean FITC-A	mCherry+ TP+ Mean FITC-A	mCherry- TP+ Mean FITC-A	trash red Mean FITC-A	mCherry+ TP- Mean FITC-A	Viability GFP	Viability mCherry
03-Well-A2	L9 pbpf	106.7	82894	1527	3	151	554	819	4	130	1393	0	4866.7	134480.5	101786.5	715	148.9	250129.4	663.3	3123.1	147123.5	####	84.2	84.8	control
03-Well-B2	L9 pbpf	111	81280	1477	5	269	567	636	1	244	1228	4	4437.8	111658.7	149481.4	979.6	203.6	257536.9	805.4	3413.7	132218.5	430450.3	69.9	84.2	control
03-Well-C2	L9 pbpf	100.2	71745	1881	7	555	588	731	1	515	1362	3	3691.7	97974.1	247775.2	1277.6	218.5	248587.3	6588.2	4639.6	132880.2	303494.8	56.5	75.7
03-Well-D2	L9 pbpf	109.8	73793	1926	8	652	512	754	1	636	1285	4	3314.4	96805.8	109916.3	1226.5	197	244917.8	1304.5	2623	142503.8	415260	53.3	72.9
03-Well-A1	317 pbpf	150.1	90406	1347	6	93	536	712	0	79	1267	1	4295.3	136594	205394.5	599.3	144.8	256497.8	####	16235.3	144206.5	-112.8	87.8	69.6
03-Well-B1	317 pbpf	115.3	81366	1586	6	348	634	598	2	326	1258	0	3503.1	95839.3	225564.6	976.1	185.3	251154.8	9387.3	5110.1	119488.4	####	62.8	70.5
03-Well-C1	317 pbpf	91.7	69425	1812	7	862	604	339	2	837	973	0	2264.7	47977.9	186039.7	1169.3	189.3	249296	371.3	2748.1	86983.6	####	28.1	81.1
03-Well-D1	317 pbpf	112.7	71216	1932	9	910	550	463	1	897	1034	0	2305.8	62603.7	191434.7	1260.6	235.7	254753.1	495.1	3193.3	114202.6	####	33.5	74.5
03-Well-A3	CIS43 pbpf	108.2	85174	1607	15	123	629	840	1	112	1483	11	4721.6	142834.7	278360.9	666.4	163.3	268065.8	846.1	37952.1	147934.6	536076	85.9	84.2
03-Well-B3	CIS43 pbpf	105.5	83174	1658	17	257	627	757	7	220	1423	8	4079.2	120298.3	237882.2	898.7	246.6	257628.8	85625.3	15743.5	134558.1	489438.6	73.4	82.3
03-Well-C3	CIS43 pbpf	94.5	81974	1483	9	265	616	593	3	244	1230	6	3344.9	103357.6	222535.2	1294.8	164.5	254354.2	5953.9	9441.1	120652.5	425863.7	68.4	81.3
03-Well-D3	CIS43 pbpf	108.2	78851	1424	11	403	638	372	1	381	1042	0	2268.3	68345.8	204284	1385.6	236.5	253677.6	2590.4	7306.4	90727.6	####	47.3	85.3
03-Well-A4	1210 pbpf	60.5	78313	1568	13	60	785	710	1	62	1504	1	4854.1	124539.6	285875.6	872.1	140.7	269576.1	120.3	60714.9	127336.2	92.4	90.7	87.9
03-Well-B4	1210 pbpf	114.2	87506	1700	6	106	772	816	0	89	1611	0	3481.4	120993.8	251998.7	1295.8	198.9	249860.9	####	15647.7	126813.6	####	87.9	86.2
03-Well-C4	1210 pbpf	99.1	76175	1891	30	446	894	521	0	402	1489	0	2579.5	70362.3	136248.7	1802.9	424.9	245266.3	####	11108.9	86359.6	####	52.3	84.6
03-Well-D4	1210 pbpf	122.6	75827	1970	14	913	806	237	0	851	1119	0	1332.7	30375.8	114649.9	1341	286.9	239576.8	####	3252.2	51003.4	####	20.4	89.4
03-Well-A5	control pbpf	150.1	7701	34	0	18	16	0	0	18	16	0	783.7	433.8	####	409.3	461.3	####	####	409.3	461.3	####	0	93.2	PbPf control is 0
03-Well-F5	control nanp8	60	55147	1816	0	189	1626	1	8	144	817	847	418.1	211.5	####	303.5	64.2	222301.5	715.3	306.9	394.6	13.9		84.3
03-Well-G5	control nanp8	64	55815	1810	0	176	1634	0	6	141	878	785	591.8	84.3	####	315	59.4	####	58.7	327.8	107.8	14.4
03-Well-E1	317 nanp8	65.6	54933	1761	0	306	1455	0	11	235	749	766	518.2	109.6	####	306.1	68.3	####	924.8	301.2	124	25
03-Well-F1	317 nanp8	90.6	63421	1668	0	309	1359	0	12	247	711	698	257.7	94	####	249.1	58.8	####	354.4	262.8	97	26.8
03-Well-G1	317 nanp8	78.4	63430	1630	0	292	1337	1	5	244	810	571	449.8	305.7	####	232	59.1	351577.4	322.2	230.2	541.9	2.7
03-Well-H1	317 nanp8	67.4	62367	1676	0	289	1387	0	15	233	836	592	537.1	224.9	####	492.4	169.2	####	274.8	503.2	264	58.9
03-Well-E2	l9 nanp8	79.3	58925	1723	0	228	1495	0	13	168	765	777	329.5	100.6	####	335.8	64.7	####	1251.2	286.9	119.7	22.3
03-Well-F2	l9 nanp8	87.6	62088	1718	0	319	1398	1	14	254	668	782	535.6	262.2	####	300.3	55.1	277548.8	98.3	334.1	529.7	13.2
03-Well-G2	l9 nanp8	101.3	62445	1701	0	208	1493	0	17	148	657	879	226.3	106.1	####	423.4	61.9	####	1166.3	386.9	124.9	24.3
03-Well-H2	l9 nanp8	84.4	65816	1705	0	209	1496	0	14	159	726	806	287.4	99.5	####	293.2	72.4	####	156.6	306.2	127.2	32.8
03-Well-E3	cis43 nanp8	55.7	53699	1658	0	201	1457	0	19	154	731	754	292.7	111.3	####	287.9	87	####	229.8	312	144.1	35.5
03-Well-F3	cis43 nanp8	76.6	53197	1733	0	165	1568	0	17	127	755	834	526.9	90	####	278	70.2	####	43.5	314.7	112.1	36.7
03-Well-G3	cis43 nanp8	78.4	62119	1703	0	135	1568	0	11	102	766	824	220.4	81.5	####	253.1	66.7	####	101.4	250.4	131.3	14
03-Well-H3	cis43 nanp8	73.4	62640	1832	0	163	1669	0	24	113	841	854	251.3	80.7	####	293.1	60	####	65.2	359.4	110.1	15.3
03-Well-E4	1210 nanp8	78.4	60153	1752	1	195	1556	0	16	147	694	895	3617.8	350.6	17663.2	570.9	311.8	####	2136.6	575.2	156.2	432.4
03-Well-F4	1210 nanp8	74.5	59978	1755	0	125	1629	1	19	87	759	890	247.6	172.9	####	325.4	70.1	148419.5	528.2	300.3	327.5	20.9
03-Well-G4	1210 nanp8	87.9	64361	1807	0	65	1742	0	8	50	952	797	282.3	91.5	####	386.6	80.4	####	807	331.2	125.7	28.3
03-Well-H4	1210 nanp8	66.3	63601	1786	0	150	1635	1	21	110	950	705	545.1	673.9	####	470.2	577.3	189173	978	357.1	196	1358.2
