# Supplementary material for: Relevance of the antibody Fc fragment and epitope valency in protection against malaria sporozoites
Source: EMBO Rep. 2026 Apr 27;27(12):3340–58. doi: 10.1038/s44319-026-00788-3 (PMC13303866; doi:10.1038/s44319-026-00788-3)
Supplement: Supplementary file 7 — Source data Fig. 6 [file 44319_2026_788_MOESM7_ESM.zip › Figure 6C/Fig 6C/2202 N4 cytoptox cspr.csv]

Experiment Name:	220224 NANP4 cytotrox
Tube Name:	Sample ID:	Volume(μL):	All Events	P2_SPZ Events	GFP+ TP+ Events	GFP- TP+ Events	trash Events	GFP+ TP- Events	mCherry+ TP+ Events	mCherry- TP+ Events	trash red Events	mCherry+ TP- Events	All Events Mean FITC-A	P2_SPZ Mean FITC-A	GFP+ TP+ Mean FITC-A	GFP- TP+ Mean FITC-A	trash Mean FITC-A	GFP+ TP- Mean FITC-A	mCherry+ TP+ Mean FITC-A	mCherry- TP+ Mean FITC-A	trash red Mean FITC-A	mCherry+ TP- Mean FITC-A	All Events Mean FSC-Width	P2_SPZ Mean FSC-Width	GFP+ TP+ Mean FSC-Width	GFP- TP+ Mean FSC-Width	trash Mean FSC-Width	GFP+ TP- Mean FSC-Width	mCherry+ TP+ Mean FSC-Width	mCherry- TP+ Mean FSC-Width	trash red Mean FSC-Width	mCherry+ TP- Mean FSC-Width
03-3 uM-A1	PbPf 317	150.1	24130	1946	11	61	203	1671	2	91	1849	4	21030.5	216414.7	225335.1	912.0	351.7	250471.1	1019.5	27924.6	225478.5	422500.7	931.2	1317.5	1274.7	1729.3	1416.8	1290.6	1650.4	1703.9	1298.1	1331.5
03-10uM-B1	PbPf 317	150.0	27670	1992	14	485	214	1279	0	529	1460	3	14653.2	164187.8	154789.9	844.9	372.5	253640.1	####	5622.3	221185.3	385822.4	929.0	1306.2	1353.4	1327.4	1440.0	1275.3	####	1350.6	1289.9	1456.3
03-30uM-C1	PbPf 317	150.1	26326	1978	10	1236	263	469	3	1261	710	4	5812.7	61039.2	73495.3	947.3	389.4	253149.9	1686.3	1696.3	165485.7	274137.0	945.6	1405.7	1498.9	1439.2	1335.9	1354.5	2008.2	1438.6	1344.8	1399.3
03-100uM-D1	PbPf 317	150.0	31846	2661	7	1663	370	621	0	1736	920	5	6343.5	60867.5	58883.3	930.3	429.1	257408.0	####	1153.7	173458.7	76728.8	962.8	1481.4	1530.3	1513.9	1459.9	1406.9	####	1516.8	1415.0	1413.0
03-3 uM-A2	PbPf L9	150.1	28433	2190	1	39	214	1936	1	56	2131	2	20667.9	221590.7	286899.0	653.9	448.0	250452.2	3581.8	5754.4	227432.4	149729.5	938.7	1302.1	1218.4	1570.7	1472.6	1277.9	2768.8	1760.5	1289.5	1247.0
03-10uM-B2	PbPf L9	150.1	26613	2105	7	68	238	1792	0	94	2009	2	20478.7	215589.0	181061.3	1458.4	424.9	252425.9	####	15737.4	225154.6	4.2	942.1	1284.1	1364.4	1418.7	1439.5	1258.0	####	1497.6	1274.1	1264.2
03-30uM-C2	PbPf L9	150.1	22134	1847	5	664	229	949	1	707	1135	4	12575.5	130038.9	149694.1	796.6	533.1	251614.6	2054.4	1849.8	210205.6	72154.5	964.4	1392.9	1695.0	1415.2	1431.2	1366.4	1229.3	1423.3	1374.4	1297.8
03-100uM-D2	PbPf L9	150.0	28104	2499	6	798	386	1309	1	891	1590	17	12778.5	131741.6	106153.3	872.6	461.0	250352.2	2813.9	1540.3	202799.5	317404.3	956.0	1456.1	1688.8	1499.8	1428.0	1436.7	1467.2	1499.7	1431.0	1517.6
03-3 uM-A3	PbPf CIS43	150.1	26632	2092	18	60	204	1810	3	95	1984	10	20557.0	218984.2	278088.3	1108.8	352.3	250260.2	214467.3	58828.8	226231.8	303895.6	960.0	1332.0	1487.0	1487.9	1453.3	1311.6	1485.1	1468.9	1325.1	1349.4
03-10uM-B3	PbPf CIS43	150.1	24540	1690	2	70	227	1391	0	99	1585	6	16249.8	207326.9	297082.4	1212.2	416.6	251336.3	####	7116.4	219714.3	238453.9	963.5	1362.0	1490.6	1384.3	1417.4	1351.7	####	1426.5	1357.9	1373.8
03-30uM-C3	PbPf CIS43	150.0	27108	1539	8	135	342	1054	2	210	1318	9	13021.7	176815.9	303862.6	1296.5	511.1	255539.8	346.4	14018.3	202070.3	316268.8	940.2	1324.5	1513.5	1443.6	1401.1	1283.0	1397.0	1458.6	1303.1	1321.3
03-100uM-D3	PbPf CIS43	150.1	21976	1266	9	569	303	385	1	634	628	3	6199.8	78790.5	153809.6	1303.3	443.3	253217.2	359.8	3413.4	154330.1	221689.3	947.1	1327.2	1382.3	1298.7	1393.0	1316.1	1795.9	1317.1	1336.9	1261.6
03-3 uM-A4	PbPf 1210	150.1	26458	1997	11	23	234	1729	1	50	1933	13	20197.2	219548.2	294959.8	1315.4	488.9	251618.6	3870.8	93572.8	221550.3	422968.3	959.4	1304.2	1411.7	1531.8	1401.4	1287.4	1118.3	1526.5	1298.5	1315.0
03-10uM-B4	PbPf 1210	150.1	24590	1684	2	46	285	1351	0	71	1610	3	15479.4	201242.7	312808.2	909.3	536.4	250238.6	####	9734.6	209224.0	450297.0	948.2	1438.6	1480.3	1587.0	1471.7	1426.5	####	1578.4	1431.3	2069.0
03-30uM-C4	PbPf 1210	150.1	21208	1528	22	739	393	374	2	863	658	5	5452.0	61118.2	55913.6	1158.7	533.0	243563.4	3335.2	2492.5	136343.6	303362.0	962.7	1656.2	1903.7	1805.2	1466.9	1546.0	1364.6	1767.8	1510.0	1736.5
03-100uM-D4	PbPf 1210	150.5	29752	2127	15	1187	643	282	0	1371	755	1	4912.5	35057.0	96421.8	1344.8	677.6	252084.5	####	2323.1	94545.0	-287.5	972.1	1553.9	2125.2	1607.4	1466.6	1497.3	####	1604.8	1461.7	1281.2
03-3 uM-A5	PbPf CONTROL	150.1	26281	1778	1	26	228	1523	1	43	1728	6	19290.5	209393.0	209679.2	845.6	492.2	244226.4	1057.8	5701.4	213937.5	395062.8	944.2	1279.1	1314.2	2014.6	1473.3	1237.5	1430.1	2125.3	1257.9	1302.9
03-10uM-B5	NANP4 CONTROL	139.9	36761	2398	0	151	2247	0	23	172	325	1878	665.4	89.9	####	540.4	59.7	####	75.9	585.8	287.7	10.5	931.1	1294.0	####	1696.2	1266.9	####	1325.5	1776.1	1438.4	1224.4
03-3 uM-A6	NANP4 317	150.2	29560	2213	0	127	2086	0	22	137	252	1802	465.6	197.7	####	509.3	178.8	####	268.1	517.9	245.0	165.9	941.1	1318.0	####	1859.9	1285.0	####	1419.4	1865.3	1410.5	1262.2
03-10uM-B6	NANP4 317	130.8	32428	2545	0	175	2370	0	36	190	280	2039	707.7	750.2	####	705.4	753.5	####	1150.2	562.8	284.3	824.6	953.7	1325.7	####	1752.4	1294.2	####	1434.9	1790.9	1403.6	1269.7
03-30uM-C6	NANP4 317	150.0	28544	2072	0	126	1946	0	14	154	244	1660	654.5	400.2	####	614.6	386.3	####	707.2	600.5	282.7	396.2	956.4	1304.5	####	1690.2	1279.6	####	1408.2	1746.0	1360.7	1254.4
03-100uM-D6	NANP4 317	138.7	32581	2571	0	151	2420	0	18	169	314	2070	453.5	126.8	####	528.3	101.8	####	467.8	510.2	254.7	73.1	936.4	1313.3	####	1695.7	1289.4	####	1394.7	1715.5	1431.4	1261.8
03-3 uM-A7	NANP4 L9	129.4	34494	2419	0	164	2255	0	19	192	327	1881	538.4	159.2	####	579.1	128.7	####	1096.9	487.8	201.4	108.9	939.6	1299.3	####	1688.1	1271.0	####	1391.9	1701.3	1445.1	1231.9
03-10uM-B7	NANP4 L9	150.1	32632	2166	0	173	1993	0	18	189	265	1694	554.5	140.8	####	550.9	105.2	####	386.6	552.9	300.5	67.2	937.3	1305.4	####	1852.7	1257.9	####	1304.8	1883.7	1394.5	1227.0
03-30uM-C7	NANP4 L9	146.4	38083	2437	0	167	2270	0	26	192	318	1901	451.5	140.0	####	549.5	109.9	####	265.2	557.5	267.7	74.8	941.5	1305.7	####	1803.8	1269.1	####	1405.3	1831.6	1406.5	1234.4
03-100uM-D7	NANP4 L9	150.0	34534	2208	0	348	1860	0	32	361	116	1699	492.4	267.1	####	465.9	229.9	####	949.5	392.8	183.5	233.2	934.3	1303.5	####	1641.6	1240.2	####	1323.4	1621.0	1246.0	1239.5
03-3 uM-A8	NANP4 CIS43	131.2	32516	2500	0	196	2304	0	37	199	260	2004	474.3	312.3	####	591.4	288.6	####	404.8	580.3	210.9	297.2	936.4	1322.5	####	1763.8	1284.9	####	1346.8	1836.7	1408.3	1259.8
03-10uM-B8	NANP4 CIS43	127.7	33254	2514	0	153	2361	0	24	180	288	2022	436.6	107.7	####	588.4	76.6	####	367.7	543.9	211.0	51.1	932.6	1307.9	####	1737.5	1280.1	####	1362.4	1793.1	1394.9	1251.7
03-30uM-C8	NANP4 CIS43	150.1	35170	2388	0	178	2210	0	20	197	324	1847	535.2	139.8	####	556.6	106.2	####	634.6	510.4	234.8	78.3	935.8	1318.7	####	1690.9	1288.7	####	1339.5	1744.0	1389.8	1260.7
03-100uM-D8	NANP4 CIS43	150.0	38934	2442	0	181	2261	0	22	208	362	1850	558.5	110.4	####	505.1	78.8	####	278.3	506.5	259.1	34.8	931.8	1352.3	####	1917.9	1307.0	####	1416.7	1929.4	1419.1	1273.6
03-3 uM-A9	NANP4 1210	133.5	34056	2455	0	134	2321	0	25	151	317	1962	486.3	152.6	####	617.4	125.8	####	212.6	650.9	278.5	93.1	947.4	1311.2	####	1687.6	1289.4	####	1338.2	1801.8	1459.6	1249.1
03-10uM-B9	NANP4 1210	133.2	35683	2501	0	156	2345	0	22	185	333	1961	537.1	119.1	####	691.9	80.9	####	655.3	608.3	239.1	46.5	931.7	1320.6	####	1886.1	1283.0	####	1441.7	1892.8	1414.4	1249.3
03-30uM-C9	NANP4 1210	145.6	37459	2462	0	199	2263	0	14	229	333	1886	557.0	447.6	####	702.5	425.2	####	880.9	634.5	268.3	453.4	927.4	1328.3	####	1759.9	1290.4	####	1392.6	1787.1	1393.0	1260.8
03-100uM-D9	NANP4 1210	150.0	39229	2297	0	189	2108	0	13	224	366	1694	575.9	133.8	####	692.0	83.7	####	956.4	610.7	252.0	38.9	929.7	1346.5	####	1783.7	1307.3	####	1486.2	1795.3	1387.6	1277.1
