# Supplementary material for: Relevance of the antibody Fc fragment and epitope valency in protection against malaria sporozoites
Source: EMBO Rep. 2026 Apr 27;27(12):3340–58. doi: 10.1038/s44319-026-00788-3 (PMC13303866; doi:10.1038/s44319-026-00788-3)
Supplement: Supplementary file 7 — Source data Fig. 6 [file 44319_2026_788_MOESM7_ESM.zip › Figure 6C/Fig 6C/MAB_0015.01_20231106_hmAb_cytotoxicityassay_NANP4.xlsx]

## Sheet: mAb solutions
	Cytotox PbPf and NANP4 in suspension		2023-11-07						0.250 mg/mL MEASURED CONC (ug/mL)	volume to have 200 ug/mL in 20 uL reaction	PBS
	Non-fluorescent			concentration (mg/mL)		volume of 25 uL 250 ug/mL	PBS
	in PBS	NIH	L9	8.77		0.570125	19.4299		0.21	19.0476	0.952381
			CIS43	5		1	19		0.202	19.802	0.19802
			317	13		0.961538	49.0385		0.207	19.3237	0.676329
			1210	20.2		0.618812	49.3812		0.212	18.8679	1.13208
			16
	no. sample	16+ 4 PBS	100
	no. SPZ	240000
	no.approx. Mosquitoes	12		week 45 d 19
				Volumes in mL$
				SPZ 3k spz/ul	FCS	PBS	mAb
		Control#	1	4	1	5	-	Concentration of mAb (mg/mL)*	mAb	PBS
			2	4	1	5	-
		mAb	3	4	1		5	6	2 (60)	18
			4	4	1		5	20	2 (200)	18
			5	4	1		5	60	6 (200)	14
			6	4	1		5	200

## Sheet: plate
						NIH
						1210		PBS
	1	2	3	4	5	6	7	8	9	10	11	12
A											3
B											10
C											30
D											100
E
F
G
H

## Sheet: raw results
Experiment Name:	MAB15.01_20231107_Cytotoxicity_NANP4_PbPF_insuspension
Tube Name:	Sample ID:	Volume(μL):	All Events	P2_SPZ Events	GFP+T+ Events	GFP-T+ Events	GFP+T- Events	mCherry+T+ Events	mCherry-T+ Events	mCherry+T- Events	All Events Mean FSC-Width	P2_SPZ Mean FSC-Width	GFP+T+ Mean FSC-Width	GFP-T+ Mean FSC-Width	GFP+T- Mean FSC-Width	mCherry+T+ Mean FSC-Width	mCherry-T+ Mean FSC-Width	mCherry+T- Mean FSC-Width
03-3-E1	L9 PbPf	22.9	14106	2266	13	132	2016	10	224	0	990.4	1192.4	1397.4	1236.7	1177.9	1397.4	1308.2	####
03-10-F1	L9 PbPf	24	16766	2477	42	490	1799	9	658	1	983.1	1201	1428.8	1252.7	1173.3	1436.6	1272.9	1220.2
03-30-G1	L9 PbPf	17.5	14727	2809	60	1381	1213	15	1536	1	1042.1	1391.8	1709.7	1439.1	1324.8	1564.1	1450.4	1327.1
03-100-H1	L9 PbPf	17.3	14513	2849	20	1468	1156	16	1633	7	1048.7	1470	1741.4	1538.4	1402.7	1428.6	1528.5	1680
03-3-E2	CIS43 PbPf	20.6	19379	2619	59	174	2222	20	435	0	993.3	1243.1	1403.2	1322.4	1224	1365.2	1346.3	####
03-10-F2	CIS43 PbPf	22.6	16511	2745	70	244	2309	23	440	4	1009.1	1291.7	1415.8	1336.6	1283.6	1536.8	1333.5	1732.4
03-30-G2	CIS43 PbPf	22.5	17501	2521	73	372	1898	20	584	1	985.3	1249.1	1407.2	1310.4	1224.4	1545.4	1331.9	1562.6
03-100-H2	CIS43 PbPf	27	20903	2359	88	1305	680	23	1532	2	979.2	1242.2	1413.2	1229.3	1207.2	1489.5	1255.7	1327.6
03-3-E3	317 PbPf	24.2	18971	2563	48	251	2124	18	471	1	984	1220.2	1406	1326.5	1199.8	1444.4	1319.9	1581.1
03-10-F3	317 PbPf	18	15856	2661	70	742	1742	9	1000	0	1004	1262.2	1441.4	1301.8	1234.5	1587.7	1314.5	####
03-30-G3	317 PbPf	15.3	13703	2812	13	2370	238	7	2491	3	1060.6	1437.4	1707.8	1452.2	1365.8	1514.1	1450.2	1460
03-100-H3	317 PbPf	17.6	14467	2804	11	2434	245	6	2500	0	1065.9	1493.8	1879.1	1514.2	1388.6	1351.1	1510.2	####
03-3-E4	1210 PbPf	19.1	15916	2656	98	205	2261	10	528	0	1010.3	1259.8	1438.8	1240.9	1254.3	1435.6	1317.2	####
03-10-F4	1210 PbPf	20	15104	2758	57	194	2409	6	425	1	1038.2	1372.5	1630.2	1264.3	1380.4	1382	1357.3	1131.1
03-30-G4	1210 PbPf	24.2	14069	2809	92	2055	469	9	2255	2	1119	1767.2	1934.3	1828.1	1628.2	1337.5	1817.8	1408.2
03-100-H4	1210 PbPf	72.7	16853	2846	16	2497	139	9	2633	3	1064	1538.8	1831.3	1551.5	1497.1	1596.8	1546.8	1762.6
03-Well-E5	PBS PbPf	20.3	15736	2623	15	172	2334	9	298	0	990	1218.1	1408	1238.1	1209.1	1405.3	1301.4	####
03-3-E8	L9 Pb PfNANP4	26.5	15654	2623	0	141	0	94	156	2310	1006.6	1199	####	1301	####	1304.5	1293.3	1188.4
03-10-F8	L9 Pb PfNANP4	24	13529	2638	0	157	0	117	169	2302	1016.6	1211.5	####	1334.9	####	1341.3	1298.5	1199
03-30-G8	L9 Pb PfNANP4	23	13200	2684	0	100	0	68	127	2438	1029.7	1219	####	1268.8	####	1403	1236	1213.8
03-100-H8	L9 Pb PfNANP4	26.8	14051	2699	0	82	0	44	111	2480	1010.2	1240.1	####	1373.3	####	1415.2	1337.2	1233.6
03-3-E9	CIS43 Pb PfNANP4	25.9	14551	2674	0	158	0	124	148	2360	1012.5	1216.7	####	1259	####	1329.7	1220.7	1210.4
03-10-F9	CIS43 Pb PfNANP4	22.5	13621	2717	0	171	0	101	162	2402	1019.2	1220.4	####	1244.5	####	1320.5	1230.9	1215.9
03-30-G9	CIS43 Pb PfNANP4	25.1	13278	2752	0	118	0	78	137	2488	1026.2	1237	####	1267	####	1356.4	1210	1235.7
03-100-H9	CIS43 Pb PfNANP4	26.6	13502	2754	0	110	0	63	135	2496	1021.3	1246.1	####	1304.2	####	1395.1	1284.3	1241.5
03-3-E10	317 Pb PfNANP4	25.7	14589	2689	0	146	0	81	165	2400	1008.9	1214.7	####	1297.4	####	1360.7	1257.8	1207.7
03-10-F10	317 Pb PfNANP4	24.6	13504	2714	0	143	0	79	153	2427	1018	1222.8	####	1292.8	####	1382.8	1248.5	1215.1
03-30-G10	317 Pb PfNANP4	21.3	12468	2728	0	135	0	84	153	2439	1025.1	1242.5	####	1356.1	####	1415.7	1286	1235.1
03-100-H10	317 Pb PfNANP4	24.1	12912	2745	0	117	0	67	120	2507	1023.7	1235.1	####	1300.4	####	1430.7	1264.7	1229.3
03-3-E11	1210 Pb PfNANP4	25.1	14843	2638	0	150	0	95	150	2338	1005.8	1210.8	####	1274	####	1368.1	1261	1201.8
03-10-F11	1210 Pb PfNANP4	22.2	15151	2693	0	127	0	76	154	2412	1006.1	1223.5	####	1281	####	1392.7	1243.5	1216.6
03-30-G11	1210 Pb PfNANP4	23.8	13157	2725	0	112	0	47	155	2480	1029.2	1242.2	####	1305.4	####	1412.4	1242.4	1240.2
03-100-H11	1210 Pb PfNANP4	23	12918	2745	0	95	0	65	130	2491	1023.5	1257.2	####	1327.7	####	1408.9	1251.9	1255.6
03-Well-E12	PBS Pb PfNANP4	53.1	17205	2528	0	100	0	30	127	2306	967.9	1179.8	####	1311.8	####	1305.8	1279.5	1172.6

## Sheet: results viability 
		GFP+T- Events	GFP+T+ Events	GFP-T+ Events	Viability				mCherry+T- Events	mCherry+T+ Events	mCherry+T- Events	Viability
03-3-E1	L9 PbPf	2016	13	132	93.2901		03-3-E8	L9 Pb PfNANP4	2310	94	156	90.2344
03-10-F1	L9 PbPf	1799	42	490	77.1772		03-10-F8	L9 Pb PfNANP4	2302	117	169	88.949
03-30-G1	L9 PbPf	1213	60	1381	45.7046		03-30-G8	L9 Pb PfNANP4	2438	68	127	92.594
03-100-H1	L9 PbPf	1156	20	1468	43.7216		03-100-H8	L9 Pb PfNANP4	2480	44	111	94.1176
03-3-E2	CIS43 PbPf	2222	59	174	90.5092		03-3-E9	CIS43 Pb PfNANP4	2360	124	148	89.6657
03-10-F2	CIS43 PbPf	2309	70	244	88.029		03-10-F9	CIS43 Pb PfNANP4	2402	101	162	90.1313
03-30-G2	CIS43 PbPf	1898	73	372	81.0073		03-30-G9	CIS43 Pb PfNANP4	2488	78	137	92.0459
03-100-H2	CIS43 PbPf	680	88	1305	32.8027		03-100-H9	CIS43 Pb PfNANP4	2496	63	135	92.6503
03-3-E3	317 PbPf	2124	48	251	87.6599		03-3-E10	317 Pb PfNANP4	2400	81	165	90.7029
03-10-F3	317 PbPf	1742	70	742	68.2067		03-10-F10	317 Pb PfNANP4	2427	79	153	91.2749
03-30-G3	317 PbPf	238	13	2370	9.0805		03-30-G10	317 Pb PfNANP4	2439	84	153	91.1435
03-100-H3	317 PbPf	245	11	2434	9.10781		03-100-H10	317 Pb PfNANP4	2507	67	120	93.0586
03-3-E4	1210 PbPf	2261	98	205	88.1825		03-3-E11	1210 Pb PfNANP4	2338	95	150	90.5149
03-10-F4	1210 PbPf	2409	57	194	90.5639		03-10-F11	1210 Pb PfNANP4	2412	76	154	91.2945
03-30-G4	1210 PbPf	469	92	2055	17.9281		03-30-G11	1210 Pb PfNANP4	2480	47	155	92.4683
03-100-H4	1210 PbPf	139	16	2497	5.24133		03-100-H11	1210 Pb PfNANP4	2491	65	130	92.7401
03-Well-E5	PBS PbPf	2334	15	172	92.5823		03-Well-E12	PBS Pb PfNANP4	2306	30	127	93.6257

## Sheet: results CSPR
		P2_SPZ Mean FSC-Width				P2_SPZ Mean FSC-Width
03-3-E1	L9 PbPf	1192.4		03-3-E8	L9 Pb PfNANP4	1199
03-10-F1	L9 PbPf	1201		03-10-F8	L9 Pb PfNANP4	1211.5
03-30-G1	L9 PbPf	1391.8		03-30-G8	L9 Pb PfNANP4	1219
03-100-H1	L9 PbPf	1470		03-100-H8	L9 Pb PfNANP4	1240.1
03-3-E2	CIS43 PbPf	1243.1		03-3-E9	CIS43 Pb PfNANP4	1216.7
03-10-F2	CIS43 PbPf	1291.7		03-10-F9	CIS43 Pb PfNANP4	1220.4
03-30-G2	CIS43 PbPf	1249.1		03-30-G9	CIS43 Pb PfNANP4	1237
03-100-H2	CIS43 PbPf	1242.2		03-100-H9	CIS43 Pb PfNANP4	1246.1
03-3-E3	317 PbPf	1220.2		03-3-E10	317 Pb PfNANP4	1214.7
03-10-F3	317 PbPf	1262.2		03-10-F10	317 Pb PfNANP4	1222.8
03-30-G3	317 PbPf	1437.4		03-30-G10	317 Pb PfNANP4	1242.5
03-100-H3	317 PbPf	1493.8		03-100-H10	317 Pb PfNANP4	1235.1
03-3-E4	1210 PbPf	1259.8		03-3-E11	1210 Pb PfNANP4	1210.8
03-10-F4	1210 PbPf	1372.5		03-10-F11	1210 Pb PfNANP4	1223.5
03-30-G4	1210 PbPf	1767.2		03-30-G11	1210 Pb PfNANP4	1242.2
03-100-H4	1210 PbPf	1538.8		03-100-H11	1210 Pb PfNANP4	1257.2
03-Well-E5	PBS PbPf	1218.1		03-Well-E12	PBS Pb PfNANP4	1179.8
