# Supplementary material for: Relevance of the antibody Fc fragment and epitope valency in protection against malaria sporozoites
Source: EMBO Rep. 2026 Apr 27;27(12):3340–58. doi: 10.1038/s44319-026-00788-3 (PMC13303866; doi:10.1038/s44319-026-00788-3)
Supplement: Supplementary file 7 — Source data Fig. 6 [file 44319_2026_788_MOESM7_ESM.zip › Figure 6C/Fig 6C/NANP4 020224 CYTOTOX.csv]

Experiment Name:	220224 NANP4 cytotrox
Tube Name:	Sample ID:	Volume(μL):	All Events	P2_SPZ Events	GFP+ TP+ Events	GFP- TP+ Events	trash Events	GFP+ TP- Events	mCherry+ TP+ Events	mCherry- TP+ Events	trash red Events	mCherry+ TP- Events	All Events Mean FITC-A	P2_SPZ Mean FITC-A	GFP+ TP+ Mean FITC-A	GFP- TP+ Mean FITC-A	trash Mean FITC-A	GFP+ TP- Mean FITC-A	mCherry+ TP+ Mean FITC-A	mCherry- TP+ Mean FITC-A	trash red Mean FITC-A	mCherry+ TP- Mean FITC-A
03-3 uM-A1	PbPf 317	150.1	24130	1946	11	61	203	1671	2	91	1849	4	21030.5	216414.7	225335.1	912.0	351.7	250471.1	1019.5	27924.6	225478.5	422500.7
03-10uM-B1	PbPf 317	150.0	27670	1992	14	485	214	1279	0	529	1460	3	14653.2	164187.8	154789.9	844.9	372.5	253640.1	####	5622.3	221185.3	385822.4
03-30uM-C1	PbPf 317	150.1	26326	1978	10	1236	263	469	3	1261	710	4	5812.7	61039.2	73495.3	947.3	389.4	253149.9	1686.3	1696.3	165485.7	274137.0
03-100uM-D1	PbPf 317	150.0	31846	2661	7	1663	370	621	0	1736	920	5	6343.5	60867.5	58883.3	930.3	429.1	257408.0	####	1153.7	173458.7	76728.8
03-3 uM-A2	PbPf L9	150.1	28433	2190	1	39	214	1936	1	56	2131	2	20667.9	221590.7	286899.0	653.9	448.0	250452.2	3581.8	5754.4	227432.4	149729.5
03-10uM-B2	PbPf L9	150.1	26613	2105	7	68	238	1792	0	94	2009	2	20478.7	215589.0	181061.3	1458.4	424.9	252425.9	####	15737.4	225154.6	4.2
03-30uM-C2	PbPf L9	150.1	22134	1847	5	664	229	949	1	707	1135	4	12575.5	130038.9	149694.1	796.6	533.1	251614.6	2054.4	1849.8	210205.6	72154.5
03-100uM-D2	PbPf L9	150.0	28104	2499	6	798	386	1309	1	891	1590	17	12778.5	131741.6	106153.3	872.6	461.0	250352.2	2813.9	1540.3	202799.5	317404.3
03-3 uM-A3	PbPf CIS43	150.1	26632	2092	18	60	204	1810	3	95	1984	10	20557.0	218984.2	278088.3	1108.8	352.3	250260.2	214467.3	58828.8	226231.8	303895.6
03-10uM-B3	PbPf CIS43	150.1	24540	1690	2	70	227	1391	0	99	1585	6	16249.8	207326.9	297082.4	1212.2	416.6	251336.3	####	7116.4	219714.3	238453.9
03-30uM-C3	PbPf CIS43	150.0	27108	1539	8	135	342	1054	2	210	1318	9	13021.7	176815.9	303862.6	1296.5	511.1	255539.8	346.4	14018.3	202070.3	316268.8
03-100uM-D3	PbPf CIS43	150.1	21976	1266	9	569	303	385	1	634	628	3	6199.8	78790.5	153809.6	1303.3	443.3	253217.2	359.8	3413.4	154330.1	221689.3
03-3 uM-A4	PbPf 1210	150.1	26458	1997	11	23	234	1729	1	50	1933	13	20197.2	219548.2	294959.8	1315.4	488.9	251618.6	3870.8	93572.8	221550.3	422968.3
03-10uM-B4	PbPf 1210	150.1	24590	1684	2	46	285	1351	0	71	1610	3	15479.4	201242.7	312808.2	909.3	536.4	250238.6	####	9734.6	209224.0	450297.0
03-30uM-C4	PbPf 1210	150.1	21208	1528	22	739	393	374	2	863	658	5	5452.0	61118.2	55913.6	1158.7	533.0	243563.4	3335.2	2492.5	136343.6	303362.0
03-100uM-D4	PbPf 1210	150.5	29752	2127	15	1187	643	282	0	1371	755	1	4912.5	35057.0	96421.8	1344.8	677.6	252084.5	####	2323.1	94545.0	-287.5
03-3 uM-A5	PbPf CONTROL	150.1	26281	1778	1	26	228	1523	1	43	1728	6	19290.5	209393.0	209679.2	845.6	492.2	244226.4	1057.8	5701.4	213937.5	395062.8
03-10uM-B5	NANP4 CONTROL	139.9	36761	2398	0	151	2247	0	23	172	325	1878	665.4	89.9	####	540.4	59.7	####	75.9	585.8	287.7	10.5
03-3 uM-A6	NANP4 317	150.2	29560	2213	0	127	2086	0	22	137	252	1802	465.6	197.7	####	509.3	178.8	####	268.1	517.9	245.0	165.9
03-10uM-B6	NANP4 317	130.8	32428	2545	0	175	2370	0	36	190	280	2039	707.7	750.2	####	705.4	753.5	####	1150.2	562.8	284.3	824.6
03-30uM-C6	NANP4 317	150.0	28544	2072	0	126	1946	0	14	154	244	1660	654.5	400.2	####	614.6	386.3	####	707.2	600.5	282.7	396.2
03-100uM-D6	NANP4 317	138.7	32581	2571	0	151	2420	0	18	169	314	2070	453.5	126.8	####	528.3	101.8	####	467.8	510.2	254.7	73.1
03-3 uM-A7	NANP4 L9	129.4	34494	2419	0	164	2255	0	19	192	327	1881	538.4	159.2	####	579.1	128.7	####	1096.9	487.8	201.4	108.9
03-10uM-B7	NANP4 L9	150.1	32632	2166	0	173	1993	0	18	189	265	1694	554.5	140.8	####	550.9	105.2	####	386.6	552.9	300.5	67.2
03-30uM-C7	NANP4 L9	146.4	38083	2437	0	167	2270	0	26	192	318	1901	451.5	140.0	####	549.5	109.9	####	265.2	557.5	267.7	74.8
03-100uM-D7	NANP4 L9	150.0	34534	2208	0	348	1860	0	32	361	116	1699	492.4	267.1	####	465.9	229.9	####	949.5	392.8	183.5	233.2
03-3 uM-A8	NANP4 CIS43	131.2	32516	2500	0	196	2304	0	37	199	260	2004	474.3	312.3	####	591.4	288.6	####	404.8	580.3	210.9	297.2
03-10uM-B8	NANP4 CIS43	127.7	33254	2514	0	153	2361	0	24	180	288	2022	436.6	107.7	####	588.4	76.6	####	367.7	543.9	211.0	51.1
03-30uM-C8	NANP4 CIS43	150.1	35170	2388	0	178	2210	0	20	197	324	1847	535.2	139.8	####	556.6	106.2	####	634.6	510.4	234.8	78.3
03-100uM-D8	NANP4 CIS43	150.0	38934	2442	0	181	2261	0	22	208	362	1850	558.5	110.4	####	505.1	78.8	####	278.3	506.5	259.1	34.8
03-3 uM-A9	NANP4 1210	133.5	34056	2455	0	134	2321	0	25	151	317	1962	486.3	152.6	####	617.4	125.8	####	212.6	650.9	278.5	93.1
03-10uM-B9	NANP4 1210	133.2	35683	2501	0	156	2345	0	22	185	333	1961	537.1	119.1	####	691.9	80.9	####	655.3	608.3	239.1	46.5
03-30uM-C9	NANP4 1210	145.6	37459	2462	0	199	2263	0	14	229	333	1886	557.0	447.6	####	702.5	425.2	####	880.9	634.5	268.3	453.4
03-100uM-D9	NANP4 1210	150.0	39229	2297	0	189	2108	0	13	224	366	1694	575.9	133.8	####	692.0	83.7	####	956.4	610.7	252.0	38.9
