# Supplementary material for: Relevance of the antibody Fc fragment and epitope valency in protection against malaria sporozoites
Source: EMBO Rep. 2026 Apr 27;27(12):3340–58. doi: 10.1038/s44319-026-00788-3 (PMC13303866; doi:10.1038/s44319-026-00788-3)
Supplement: Supplementary file 7 — Source data Fig. 6 [file 44319_2026_788_MOESM7_ESM.zip › Figure 6D/Fig 6D.2/MAB_0015.05_20240126_hmAb_cytotoxicityassay_NANP8 MG.xlsx]

## Sheet: raw results
Experiment Name:	MAB15.05_20240126_Cytotoxicity_NANP8_PbPf_MG
Tube Name:	Sample ID:	Volume(μL):	All Events	P1 Events	P2 Events	Q3-UR GFP+ TP+ Events	Q3-UL Events	Q3-LL Events	Q3-LR GFP+ TP- Events	Q1-UR mCherry+ TP+ Events	Q1-UL Events	Q1-LL Events	Q1-LR mCherry+ TP- Events	All Events % Total	P1 % Total	P2 % Total	Q3-UR GFP+ TP+ % Total	Q3-UL % Total	Q3-LL % Total	Q3-LR GFP+ TP- % Total	Q1-UR mCherry+ TP+ % Total	Q1-UL % Total	Q1-LL % Total	Q1-LR mCherry+ TP- % Total	All Events % Parent	P1 % Parent	P2 % Parent	Q3-UR GFP+ TP+ % Parent	Q3-UL % Parent	Q3-LL % Parent	Q3-LR GFP+ TP- % Parent	Q1-UR mCherry+ TP+ % Parent	Q1-UL % Parent	Q1-LL % Parent	Q1-LR mCherry+ TP- % Parent	All Events Events/μL(V)	P1 Events/μL(V)	P2 Events/μL(V)	Q3-UR GFP+ TP+ Events/μL(V)	Q3-UL Events/μL(V)	Q3-LL Events/μL(V)	Q3-LR GFP+ TP- Events/μL(V)	Q1-UR mCherry+ TP+ Events/μL(V)	Q1-UL Events/μL(V)	Q1-LL Events/μL(V)	Q1-LR mCherry+ TP- Events/μL(V)	All Events Mean FITC-A	P1 Mean FITC-A	P2 Mean FITC-A
03-3-E1	PbPf 317	150	50114	310	14374	0	1855	12519	0	102	1888	12325	59	1	0.0062	0.2868	0	0.037	0.2498	0	0.002	0.0377	0.2459	0.0012	1	0.0062	0.2868	0	0.1291	0.8709	0	0.0071	0.1313	0.8575	0.0041	334.03	2.07	95.81	0	12.36	83.44	0	0.68	12.58	82.15	0.39	53172.2	286300	118.2
03-10-F1	PbPf 317	150	28979	917	10372	24	4868	5000	480	7	5415	4948	2	1	0.0316	0.3579	0.0008	0.168	0.1725	0.0166	0.0002	0.1869	0.1707	0.0001	1	0.0316	0.3579	0.0023	0.4693	0.4821	0.0463	0.0007	0.5221	0.4771	0.0002	193.13	6.11	69.13	0.16	32.44	33.32	3.2	0.05	36.09	32.98	0.01	9019.9	228878	12004.9
03-30-G1	PbPf 317	150.1	24176	444	8610	7	1456	6958	189	17	1727	6862	4	1	0.0184	0.3561	0.0003	0.0602	0.2878	0.0078	0.0007	0.0714	0.2838	0.0002	1	0.0184	0.3561	0.0008	0.1691	0.8081	0.022	0.002	0.2006	0.797	0.0005	161.1	2.96	57.37	0.05	9.7	46.36	1.26	0.11	11.51	45.72	0.03	5580.1	221989	6006.9
03-100-H1	PbPf 317	150.1	28680	603	11119	0	273	10542	304	15	323	10774	7	1	0.021	0.3877	0	0.0095	0.3676	0.0106	0.0005	0.0113	0.3757	0.0002	1	0.021	0.3877	0	0.0246	0.9481	0.0273	0.0013	0.029	0.969	0.0006	191.07	4.02	74.08	0	1.82	70.23	2.03	0.1	2.15	71.78	0.05	6018.1	223729	7116.2
03-3-E2	PbPf 1210	150	42938	2982	14401	165	6033	6298	1905	40	6563	7798	0	1	0.0694	0.3354	0.0038	0.1405	0.1467	0.0444	0.0009	0.1528	0.1816	0	1	0.0694	0.3354	0.0115	0.4189	0.4373	0.1323	0.0028	0.4557	0.5415	0	286.17	19.87	95.98	1.1	40.21	41.97	12.7	0.27	43.74	51.97	0	20558.7	251270	37205.4
03-10-F2	PbPf 1210	150.1	32594	1578	12551	51	4522	7064	914	7	5262	7281	1	1	0.0484	0.3851	0.0016	0.1387	0.2167	0.028	0.0002	0.1614	0.2234	0	1	0.0484	0.3851	0.0041	0.3603	0.5628	0.0728	0.0006	0.4192	0.5801	0.0001	217.14	10.51	83.61	0.34	30.12	47.06	6.09	0.05	35.05	48.51	0.01	13486.1	244017	19354.9
03-30-G2	PbPf 1210	150	26199	1123	9890	45	3726	5623	496	11	4180	5697	2	1	0.0429	0.3775	0.0017	0.1422	0.2146	0.0189	0.0004	0.1595	0.2175	0.0001	1	0.0429	0.3775	0.0046	0.3767	0.5686	0.0502	0.0011	0.4226	0.576	0.0002	174.63	7.49	65.92	0.3	24.84	37.48	3.31	0.07	27.86	37.97	0.01	11992.9	230136	13916.6
03-100-H2	PbPf 1210	150.1	28788	732	10914	16	2574	7965	359	10	2972	7929	3	1	0.0254	0.3791	0.0006	0.0894	0.2767	0.0125	0.0003	0.1032	0.2754	0.0001	1	0.0254	0.3791	0.0015	0.2358	0.7298	0.0329	0.0009	0.2723	0.7265	0.0003	191.79	4.88	72.71	0.11	17.15	53.06	2.39	0.07	19.8	52.82	0.02	7345.3	224239	8774
03-3-E3	P L9bPf	150	32941	1289	12003	57	3247	8029	670	25	3736	8238	4	1	0.0391	0.3644	0.0017	0.0986	0.2437	0.0203	0.0008	0.1134	0.2501	0.0001	1	0.0391	0.3644	0.0047	0.2705	0.6689	0.0558	0.0021	0.3113	0.6863	0.0003	219.58	8.59	80.01	0.38	21.64	53.52	4.47	0.17	24.9	54.91	0.03	12155.6	242573	15423
03-10-F3	P L9bPf	150	28218	956	10679	27	3449	6698	505	8	4013	6658	0	1	0.0339	0.3784	0.001	0.1222	0.2374	0.0179	0.0003	0.1422	0.2359	0	1	0.0339	0.3784	0.0025	0.323	0.6272	0.0473	0.0007	0.3758	0.6235	0	188.06	6.37	71.17	0.18	22.99	44.64	3.37	0.05	26.75	44.37	0	9111.1	225034	12284.7
03-30-G3	P L9bPf	150.1	29781	914	10996	28	3238	7386	344	12	3821	7162	1	1	0.0307	0.3692	0.0009	0.1087	0.248	0.0116	0.0004	0.1283	0.2405	0	1	0.0307	0.3692	0.0025	0.2945	0.6717	0.0313	0.0011	0.3475	0.6513	0.0001	198.39	6.09	73.25	0.19	21.57	49.2	2.29	0.08	25.45	47.71	0.01	8730.3	211410	8736.8
03-100-H3	P L9bPf	150.1	24221	677	9597	19	2455	6777	346	14	2819	6762	2	1	0.028	0.3962	0.0008	0.1014	0.2798	0.0143	0.0006	0.1164	0.2792	0.0001	1	0.028	0.3962	0.002	0.2558	0.7062	0.0361	0.0015	0.2937	0.7046	0.0002	161.38	4.51	63.94	0.13	16.36	45.15	2.31	0.09	18.78	45.05	0.01	7931.3	227865	9741.2
03-3-E4	PbPf CIS43	150.1	34919	1549	13634	42	3777	8841	974	19	4440	9174	1	1	0.0444	0.3904	0.0012	0.1082	0.2532	0.0279	0.0005	0.1272	0.2627	0	1	0.0444	0.3904	0.0031	0.277	0.6485	0.0714	0.0014	0.3257	0.6729	0.0001	232.65	10.32	90.84	0.28	25.16	58.9	6.49	0.13	29.58	61.12	0.01	13088.8	255253	19150.8
03-10-F4	PbPf CIS43	150.1	35776	2093	13488	52	4749	7451	1236	10	5473	8005	0	1	0.0585	0.377	0.0015	0.1327	0.2083	0.0345	0.0003	0.153	0.2238	0	1	0.0585	0.377	0.0039	0.3521	0.5524	0.0916	0.0007	0.4058	0.5935	0	238.35	13.94	89.86	0.35	31.64	49.64	8.23	0.07	36.46	53.33	0	16286.9	239980	23919.1
03-30-G4	PbPf CIS43	150	25824	1309	9784	45	3000	5969	770	9	3417	6358	0	1	0.0507	0.3789	0.0017	0.1162	0.2311	0.0298	0.0003	0.1323	0.2462	0	1	0.0507	0.3789	0.0046	0.3066	0.6101	0.0787	0.0009	0.3492	0.6498	0	172.15	8.73	65.22	0.3	20	39.79	5.13	0.06	22.78	42.38	0	13945.9	234772	20623.8
03-100-H4	PbPf CIS43	150	31547	1176	11890	57	3264	7982	587	15	3827	8045	3	1	0.0373	0.3769	0.0018	0.1035	0.253	0.0186	0.0005	0.1213	0.255	0.0001	1	0.0373	0.3769	0.0048	0.2745	0.6713	0.0494	0.0013	0.3219	0.6766	0.0003	210.27	7.84	79.25	0.38	21.76	53.2	3.91	0.1	25.51	53.62	0.02	10631.9	236479	13587.3
03-3-E5	PbPf PBS	150	33634	1887	13614	31	3752	8443	1388	22	4396	9191	5	1	0.0561	0.4048	0.0009	0.1116	0.251	0.0413	0.0007	0.1307	0.2733	0.0001	1	0.0561	0.4048	0.0023	0.2756	0.6202	0.102	0.0016	0.3229	0.6751	0.0004	224.17	12.58	90.74	0.21	25.01	56.27	9.25	0.15	29.3	61.26	0.03	15204.8	243701	26101.4
03-10-F5	PbPf PBS	150.1	53891	4461	20690	123	7274	10197	3096	17	8225	12447	1	1	0.0828	0.3839	0.0023	0.135	0.1892	0.0574	0.0003	0.1526	0.231	0	1	0.0828	0.3839	0.0059	0.3516	0.4928	0.1496	0.0008	0.3975	0.6016	0	359.01	29.72	137.83	0.82	48.46	67.93	20.63	0.11	54.79	82.92	0.01	21748.7	234241	37714.2
03-30-G5	PbPf PBS	150	33412	2243	14022	27	3345	8863	1787	5	4124	9893	0	1	0.0671	0.4197	0.0008	0.1001	0.2653	0.0535	0.0001	0.1234	0.2961	0	1	0.0671	0.4197	0.0019	0.2386	0.6321	0.1274	0.0004	0.2941	0.7055	0	222.7	14.95	93.46	0.18	22.3	59.07	11.91	0.03	27.49	65.94	0	17443.8	240228	31909.8
03-100-H5	PbPf PBS	150	30171	2610	12045	42	2866	7058	2079	41	3334	8667	3	1	0.0865	0.3992	0.0014	0.095	0.2339	0.0689	0.0014	0.1105	0.2873	0.0001	1	0.0865	0.3992	0.0035	0.2379	0.586	0.1726	0.0034	0.2768	0.7196	0.0002	201.12	17.4	80.29	0.28	19.1	47.05	13.86	0.27	22.22	57.77	0.02	22595.7	239929	43301.1
03-3-E8	NANP8 317	150.1	29085	133	11218	0	3892	7326	0	96	4333	6203	586	1	0.0046	0.3857	0	0.1338	0.2519	0	0.0033	0.149	0.2133	0.0201	1	0.0046	0.3857	0	0.3469	0.6531	0	0.0086	0.3863	0.553	0.0522	193.81	0.89	74.75	0	25.94	48.82	0	0.64	28.87	41.33	3.9	2278.5	88310.3	239.9
03-10-F8	NANP8 317	150.1	39390	140	12320	0	6604	5716	0	141	6981	4578	620	1	0.0036	0.3128	0	0.1677	0.1451	0	0.0036	0.1772	0.1162	0.0157	1	0.0036	0.3128	0	0.536	0.464	0	0.0114	0.5666	0.3716	0.0503	262.48	0.93	82.09	0	44.01	38.09	0	0.94	46.52	30.51	4.13	3489.3	80396	487.5
03-30-G8	NANP8 317	150	28049	122	10049	0	4074	5975	0	78	4513	5134	324	1	0.0043	0.3583	0	0.1452	0.213	0	0.0028	0.1609	0.183	0.0116	1	0.0043	0.3583	0	0.4054	0.5946	0	0.0078	0.4491	0.5109	0.0322	186.97	0.81	66.99	0	27.16	39.83	0	0.52	30.08	34.22	2.16	2130.7	82698.1	353.2
03-100-H8	NANP8 317	150	28061	89	10728	0	3697	7031	0	137	4171	6115	305	1	0.0032	0.3823	0	0.1317	0.2506	0	0.0049	0.1486	0.2179	0.0109	1	0.0032	0.3823	0	0.3446	0.6554	0	0.0128	0.3888	0.57	0.0284	187.06	0.59	71.51	0	24.64	46.87	0	0.91	27.8	40.76	2.03	1872.1	90887.7	360.5
03-3-E9	NANP8 1210	150	27617	113	11074	0	3787	7287	0	76	4352	5891	755	1	0.0041	0.401	0	0.1371	0.2639	0	0.0028	0.1576	0.2133	0.0273	1	0.0041	0.401	0	0.342	0.658	0	0.0069	0.393	0.532	0.0682	184.09	0.75	73.82	0	25.24	48.57	0	0.51	29.01	39.27	5.03	1886.5	98437	212.7
03-10-F9	NANP8 1210	150.1	29001	160	10741	0	3915	6825	1	56	4426	5468	791	1	0.0055	0.3704	0	0.135	0.2353	0	0.0019	0.1526	0.1885	0.0273	1	0.0055	0.3704	0	0.3645	0.6354	0.0001	0.0052	0.4121	0.5091	0.0736	193.21	1.07	71.56	0	26.08	45.47	0.01	0.37	29.49	36.43	5.27	2661.7	93164.8	342.5
03-30-G9	NANP8 1210	150.2	25037	108	9395	0	3199	6196	0	69	3613	5109	604	1	0.0043	0.3752	0	0.1278	0.2475	0	0.0028	0.1443	0.2041	0.0241	1	0.0043	0.3752	0	0.3405	0.6595	0	0.0073	0.3846	0.5438	0.0643	166.71	0.72	62.56	0	21.3	41.26	0	0.46	24.06	34.02	4.02	2489	90083.3	348
03-100-H9	NANP8 1210	150.1	24396	92	9229	0	3032	6197	0	78	3466	5200	485	1	0.0038	0.3783	0	0.1243	0.254	0	0.0032	0.1421	0.2131	0.0199	1	0.0038	0.3783	0	0.3285	0.6715	0	0.0085	0.3756	0.5634	0.0526	162.51	0.61	61.48	0	20.2	41.28	0	0.52	23.09	34.64	3.23	1939.7	90012.2	326.6
03-3-E10	NANP8 L9	150	27663	126	10425	0	2804	7621	0	59	3175	6405	786	1	0.0046	0.3769	0	0.1014	0.2755	0	0.0021	0.1148	0.2315	0.0284	1	0.0046	0.3769	0	0.269	0.731	0	0.0057	0.3046	0.6144	0.0754	184.4	0.84	69.49	0	18.69	50.8	0	0.39	21.16	42.7	5.24	2071	102369	230.9
03-10-F10	NANP8 L9	150.1	27790	142	10296	0	3311	6985	0	79	3727	5537	953	1	0.0051	0.3705	0	0.1191	0.2513	0	0.0028	0.1341	0.1992	0.0343	1	0.0051	0.3705	0	0.3216	0.6784	0	0.0077	0.362	0.5378	0.0926	185.16	0.95	68.6	0	22.06	46.54	0	0.53	24.83	36.89	6.35	2594.7	85057.8	314.2
03-30-G10	NANP8 L9	150.1	31536	201	11474	0	3069	8405	0	48	3685	6722	1019	1	0.0064	0.3638	0	0.0973	0.2665	0	0.0015	0.1169	0.2132	0.0323	1	0.0064	0.3638	0	0.2675	0.7325	0	0.0042	0.3212	0.5858	0.0888	210.13	1.34	76.45	0	20.45	56	0	0.32	24.55	44.79	6.79	2729.5	117924	347.4
03-100-H10	NANP8 L9	150.1	22612	74	8386	0	2576	5810	0	62	2910	4564	850	1	0.0033	0.3709	0	0.1139	0.2569	0	0.0027	0.1287	0.2018	0.0376	1	0.0033	0.3709	0	0.3072	0.6928	0	0.0074	0.347	0.5442	0.1014	150.66	0.49	55.87	0	17.16	38.71	0	0.41	19.39	30.41	5.66	1957.7	89543.9	297.3
03-3-E11	NANP4 CIS43	150.2	25324	121	9584	0	2748	6836	0	69	3134	5520	861	1	0.0048	0.3785	0	0.1085	0.2699	0	0.0027	0.1238	0.218	0.034	1	0.0048	0.3785	0	0.2867	0.7133	0	0.0072	0.327	0.576	0.0898	168.66	0.81	63.83	0	18.3	45.53	0	0.46	20.87	36.76	5.73	2405.8	86828.5	263.1
03-10-F11	NANP4 CIS43	150.1	31429	126	11931	0	3959	7972	0	67	4552	6274	1038	1	0.004	0.3796	0	0.126	0.2537	0	0.0021	0.1448	0.1996	0.033	1	0.004	0.3796	0	0.3318	0.6682	0	0.0056	0.3815	0.5259	0.087	209.45	0.84	79.51	0	26.38	53.13	0	0.45	30.34	41.81	6.92	2251.7	89193.9	278
03-30-G11	NANP4 CIS43	150	23008	93	8714	0	2704	6010	0	70	3039	4654	951	1	0.004	0.3787	0	0.1175	0.2612	0	0.003	0.1321	0.2023	0.0413	1	0.004	0.3787	0	0.3103	0.6897	0	0.008	0.3487	0.5341	0.1091	153.34	0.62	58.08	0	18.02	40.06	0	0.47	20.25	31.02	6.34	2053.8	89897	304.6
03-100-H12	NANP8 PBS	150	29791	111	11768	0	3098	8670	0	57	3635	6834	1242	1	0.0037	0.395	0	0.104	0.291	0	0.0019	0.122	0.2294	0.0417	1	0.0037	0.395	0	0.2633	0.7367	0	0.0048	0.3089	0.5807	0.1055	198.58	0.74	78.44	0	20.65	57.79	0	0.38	24.23	45.55	8.28	1977.4	93332	339.1
03-3-E12	NANP8 PBS	150.1	23603	91	9044	0	2422	6622	0	55	2792	5495	702	1	0.0039	0.3832	0	0.1026	0.2806	0	0.0023	0.1183	0.2328	0.0297	1	0.0039	0.3832	0	0.2678	0.7322	0	0.0061	0.3087	0.6076	0.0776	157.21	0.61	60.24	0	16.13	44.11	0	0.37	18.6	36.6	4.68	1916.2	99477.9	231.2
03-10-F12	NANP8 PBS	150.1	24579	125	9255	0	3037	6218	0	46	3428	4881	900	1	0.0051	0.3765	0	0.1236	0.253	0	0.0019	0.1395	0.1986	0.0366	1	0.0051	0.3765	0	0.3281	0.6719	0	0.005	0.3704	0.5274	0.0972	163.77	0.83	61.67	0	20.24	41.43	0	0.31	22.84	32.52	6	2252.5	85501.3	256.8
03-30-G12	NANP8 PBS	150.1	20441	68	7933	0	2197	5736	0	53	2581	4266	1033	1	0.0033	0.3881	0	0.1075	0.2806	0	0.0026	0.1263	0.2087	0.0505	1	0.0033	0.3881	0	0.2769	0.7231	0	0.0067	0.3253	0.5378	0.1302	136.15	0.45	52.84	0	14.63	38.21	0	0.35	17.19	28.42	6.88	1980.7	80602.9	307.2
03-100-H11	NANP4 CIS43	150	24429	74	9463	0	2484	6979	0	51	2955	5645	812	1	0.003	0.3874	0	0.1017	0.2857	0	0.0021	0.121	0.2311	0.0332	1	0.003	0.3874	0	0.2625	0.7375	0	0.0054	0.3123	0.5965	0.0858	162.86	0.49	63.09	0	16.56	46.53	0	0.34	19.7	37.63	5.41	2041	90309.4	330.5
[truncated: 8 more columns]

## Sheet: results viability 
		GFP+T- Events	Viability				mCherry+T- Events	Viability
03-3-E1	PbPf 317		0		03-3-E8	NANP4 317	586	83.4758
03-10-F1	PbPf 317	480	15.5039		03-10-F8	NANP4 317	620	68.8889
03-30-G1	PbPf 317	189	10.5764		03-30-G8	NANP4 317	324	31.365
03-100-H1	PbPf 317	304	14.6224		03-100-H8	NANP4 317	305	37.5616
03-3-E2	PbPf 1210	1905	137.248		03-3-E9	NANP4 1210	755	107.55
03-10-F2	PbPf 1210	914	29.522		03-10-F9	NANP4 1210	791	87.8889
03-30-G2	PbPf 1210	496	27.756		03-30-G9	NANP4 1210	604	58.4705
03-100-H2	PbPf 1210	359	17.2679		03-100-H9	NANP4 1210	485	59.7291
03-3-E3	P L9bPf	670	48.2709		03-3-E10	NANP4 L9	786	111.966
03-10-F3	P L9bPf	505	16.3114		03-10-F10	NANP4 L9	953	105.889
03-30-G3	P L9bPf	344	19.2501		03-30-G10	NANP4 L9	1019	98.6447
03-100-H3	P L9bPf	346	16.6426		03-100-H10	NANP4 L9	850	104.68
03-3-E4	PbPf CIS43	974	70.1729		03-3-E11	NANP4 CIS43	861	122.65
03-10-F4	PbPf CIS43	1236	39.9225		03-10-F11	NANP4 CIS43	1038	115.333
03-30-G4	PbPf CIS43	770	43.089		03-30-G11	NANP4 CIS43	951	92.062
03-100-H4	PbPf CIS43	587	28.2347		03-100-H11	NANP4 CIS43	1242	152.956
03-Well-E5	PbPf PBS	1388			03-Well-E12	NANP4 PBS	702
	PbPf PBS	3096				NANP4 PBS	900
	PbPf PBS	1787				NANP4 PBS	1033
	PbPf PBS	2079				NANP4 PBS	812
			s
