# Supplementary material for: Relevance of the antibody Fc fragment and epitope valency in protection against malaria sporozoites
Source: EMBO Rep. 2026 Apr 27;27(12):3340–58. doi: 10.1038/s44319-026-00788-3 (PMC13303866; doi:10.1038/s44319-026-00788-3)
Supplement: Supplementary file 7 — Source data Fig. 6 [file 44319_2026_788_MOESM7_ESM.zip › Figure 6D/Fig 6D.2/MAB_0015.10_20240327_hmAb_cytotoxicityassay_NANP8 MG.xlsx]

## Sheet: raw results
Experiment Name:	MAB15.10_20240327_Cytotoxicity_NANP8_PbPf_MG
Tube Name:	Sample ID:	Volume(μL):	All Events	P2 Events	Q3-UR GFP+ TP+ Events	Q3-UL Events	Q3-LL Events	Q3-LR GFP+ TP- Events	Q1-UR mCherry+ TP+ Events	Q1-UL Events	Q1-LL Events	Q1-LR mCherry+ TP- Events	Q2-UR Events	Q2-UL Events	Q2-LL Events	Q1-LR mCherry++ TP- Events
03-3-A1	PbPf L9	150	12125	3425	19	1156	1652	598	1	1212	2212	0	140	619	2647	19
03-10-B1	PbPf L9	150.1	16222	4746	14	1597	2509	626	0	1723	3022	1	136	749	3853	8
03-30-C1	PbPf L9	150.1	16688	5586	6	1480	3597	503	0	1599	3986	1	101	615	4849	21
03-100-D1	PbPf L9	150	16883	5768	5	1166	4131	466	2	1258	4507	1	61	540	5154	13
03-3-A2	PbPf CIS43	150.1	16131	5095	23	1368	2726	978	0	1480	3615	0	186	646	4248	15
03-10-B2	PbPf CIS43	150	14500	4697	12	1244	2611	830	1	1350	3346	0	111	561	4001	24
03-30-C2	PbPf CIS43	150	17212	5611	13	1666	3206	726	0	1794	3817	0	128	739	4721	23
03-100-D2	PbPf CIS43	150.1	17327	5751	14	1337	3571	829	0	1412	4338	1	81	718	4943	9
03-3-A3	PbPf 317	150	22232	6972	54	2992	2938	988	1	2505	4466	0	273	1153	5526	20
03-10-B3	PbPf 317	150	19067	6367	21	1886	3765	695	0	2061	4306	0	135	871	5341	20
03-30-C3	PbPf 317	150.1	18508	5567	13	1491	3259	804	0	1613	3954	0	136	651	4756	24
03-100-D3	PbPf 317	150	12626	4261	5	823	2877	556	5	871	3385	0	52	365	3836	8
03-3-A4	PbPf 1210	150.1	18664	5609	28	1608	2789	1184	0	1752	3857	0	169	725	4686	29
03-10-B4	PbPf 1210	150.1	16319	5650	14	1543	3424	669	1	1686	3962	1	90	696	4835	29
03-30-C4	PbPf 1210	150.1	23155	7454	19	1717	5115	603	0	1896	5558	0	75	769	6466	144
03-100-D4	PbPf 1210	150.4	17031	5871	13	1148	4243	467	1	1265	4605	0	49	492	5323	7
03-3-A7	NANP8 L9	150	15160	6190	0	1464	4726	0	65	1496	2361	2268	182	599	3125	2284
03-10-B7	NANP8 L9	150	15433	6326	0	1418	4908	0	51	1448	2115	2712	166	698	2737	2725
03-30-C7	NANP8 L9	150.1	20999	9250	0	1679	7571	0	68	1755	3523	3904	154	730	4439	3927
03-100-D7	NANP8 L9	150.1	14959	6383	0	1007	5376	0	56	1000	2177	3150	80	593	2533	3177
03-3-A8	NANP8 CIS43	150	15429	5940	0	1344	4596	0	48	1388	2464	2040	169	607	3103	2061
03-10-B8	NANP8 CIS43	150	19075	7390	0	1826	5564	0	52	1879	2578	2881	192	888	3408	2902
03-30-C8	NANP8 CIS43	150.1	18126	7646	0	1473	6173	0	69	1498	2434	3645	194	778	3008	3666
03-100-D8	NANP8 CIS43	150	22703	9036	0	1971	7065	0	93	1961	2878	4104	181	1286	3426	4143
03-3-A9	NANP8 317	150	16070	5827	0	1725	4102	0	78	1733	2352	1664	205	921	3016	1685
03-10-B9	NANP8 317	150.1	14279	4868	0	1516	3352	0	66	1551	2220	1031	158	736	2922	1052
03-30-C9	NANP8 317	150.1	18323	6026	0	1554	4472	0	51	1620	3328	1027	138	720	4117	1051
03-100-D9	NANP8 317	150.1	15349	5106	0	1458	3648	0	95	1439	2562	1010	141	851	3086	1028
03-3-A10	NANP8 1210	150	19266	7536	0	1811	5725	0	75	1861	3018	2582	202	863	3858	2613
03-10-B10	NANP8 1210	150.1	18800	6918	0	1916	5002	0	100	1935	2712	2171	223	979	3499	2217
03-30-C10	NANP8 1210	150.1	20931	7117	0	1417	5700	0	59	1456	3760	1842	122	714	4280	2001
03-100-D10	NANP8 1210	150	18859	6460	0	1775	4685	0	89	1770	3121	1480	176	991	3781	1512
03-Well-A5	PbPf PBS	150	13516	4654	6	1204	2519	925	7	1318	3329	0	87	436	4124	7
03-Well-B5	PbPf PBS	150	16376	6042	10	1454	3230	1348	4	1611	4427	0	78	541	5414	9
03-Well-C5	PbPf PBS	150.1	14068	5054	5	939	2638	1472	2	1019	4032	1	75	400	4566	13
03-Well-D5	PbPf PBS	150	15961	5847	7	971	3448	1421	15	1058	4772	2	58	465	5317	7
03-Well-A11	NANP8 PBS	150.1	17656	6803	0	1558	5245	0	58	1604	2496	2645	161	828	3150	2664
03-Well-B11	NANP8 PBS	150	19063	7558	0	1700	5858	0	57	1778	2880	2843	171	857	3675	2855
03-Well-C11	NANP8 PBS	150.1	18492	7740	0	1350	6390	0	38	1383	2684	3635	110	799	3177	3654
03-Well-D11	NANP8 PBS	150	23965	9486	0	1898	7588	0	58	1897	3108	4423	181	1243	3604	4458

## Sheet: results viability 
		GFP+T- Events	Viability				mCherry+T- Events	Viability
03-3-E1	PbPf L9	598	42.3013		03-3-E8	NANP8 L9	2268	85.7467
03-10-F1	PbPf L9	626	44.282		03-10-F8	NANP8 L9	2712	95.3922
03-30-G1	PbPf L9	503	35.5812		03-30-G8	NANP8 L9	3904	107.4
03-100-H1	PbPf L9	466	32.9639		03-100-H8	NANP8 L9	3150	71.2186
03-3-E2	PbPf CIS43	978	69.1818		03-3-E9	NANP8 CIS43	2040	77.1267
03-10-F2	PbPf CIS43	830	58.7126		03-10-F9	NANP8 CIS43	2881	101.337
03-30-G2	PbPf CIS43	726	51.3558		03-30-G9	NANP8 CIS43	3645	100.275
03-100-H2	PbPf CIS43	829	58.6418		03-100-H9	NANP8 CIS43	4104	92.7877
03-3-E3	PbPf 317	988	69.8892		03-3-E10	NANP8 317	1664	62.9112
03-10-F3	PbPf 317	695	49.1629		03-10-F10	NANP8 317	1031	36.2645
03-30-G3	PbPf 317	804	56.8734		03-30-G10	NANP8 317	1027	28.2531
03-100-H3	PbPf 317	556	39.3303		03-100-H10	NANP8 317	1010	22.8352
03-3-E4	PbPf 1210	1184	83.7538		03-3-E11	NANP8 1210	2582	97.6181
03-10-F4	PbPf 1210	669	47.3237		03-10-F11	NANP8 1210	2171	76.363
03-30-G4	PbPf 1210	603	42.655		03-30-G11	NANP8 1210	1842	50.674
03-100-H4	PbPf 1210	467	33.0347		03-100-H11	NANP8 1210	1480	33.4615
03-Well-E5	PbPf PBS				03-Well-E12	NANP8 PBS	2645
	PbPf PBS	1348				NANP8 PBS	2843
	PbPf PBS	1472				NANP8 PBS	3635
	PbPf PBS	1421				NANP8 PBS	4423
		1413.67
			s
