# Supplementary material for: Relevance of the antibody Fc fragment and epitope valency in protection against malaria sporozoites
Source: EMBO Rep. 2026 Apr 27;27(12):3340–58. doi: 10.1038/s44319-026-00788-3 (PMC13303866; doi:10.1038/s44319-026-00788-3)
Supplement: Supplementary file 7 — Source data Fig. 6 [file 44319_2026_788_MOESM7_ESM.zip › Figure 6D/Fig 6D.2/MAB_0015.09_20240321_hmAb_cytotoxicityassay_NANP8 MG.xlsx]

## Sheet: raw results
Experiment Name:	MAB15.09_20240321_Cytotoxicity_NANP8_PbPf_MG
Tube Name:	Sample ID:	Volume(μL):	All Events	P2 Events	Q3-UR GFP+ TP+ Events	Q3-UL Events	Q3-LL Events	Q3-LR GFP+ TP- Events	Q1-UR mCherry+ TP+ Events	Q1-UL Events	Q1-LL Events	Q1-LR mCherry+ TP- Events	Q2-UR Events	Q2-UL Events	Q2-LL Events	Q1-LR mCherry++ TP- Events
03-3-E1	PbPf L9	150	15470	4369	60	2126	1379	804	7	2214	2148	0	239	1524	2570	36
03-10-F1	PbPf L9	150	14107	4106	27	1413	2336	330	4	1507	2594	1	89	609	3364	44
03-30-G1	PbPf L9	150	19064	5843	44	2062	3272	465	2	2204	3637	0	179	1260	4376	28
03-100-H1	PbPf L9	150.1	32132	9107	110	3530	4558	909	0	3791	5316	0	196	1331	7439	141
03-3-E2	PbPf CIS43	150	22471	6419	67	3001	2167	1184	1	3134	3284	0	369	2068	3958	24
03-10-F2	PbPf CIS43	150.1	23222	6657	39	2820	2769	1029	3	2947	3707	0	225	1944	4391	97
03-30-G2	PbPf CIS43	150	15655	4898	54	1821	2442	581	1	1973	2924	0	171	1155	3545	27
03-100-H2	PbPf CIS43	150.1	29287	8347	128	3453	3913	853	1	3657	4689	0	204	1985	6080	78
03-3-E3	PbPf 317	150	31206	8523	138	5256	2176	953	2	5039	3482	0	578	3477	4445	23
03-10-F3	PbPf 317	150	22259	6433	57	2802	3011	563	0	2982	3451	0	249	1903	4240	41
03-30-G3	PbPf 317	150.1	20980	6234	25	2629	3246	334	3	2779	3449	3	198	1632	4370	34
03-100-H3	PbPf 317	150.1	21801	6283	29	2201	3642	411	0	2287	3996	0	152	1190	4885	56
03-3-E4	PbPf 1210	150	17654	5427	52	2055	2335	985	0	2211	3216	0	234	1213	3941	39
03-10-F4	PbPf 1210	150	30224	8576	136	4124	3311	1005	1	4377	4198	0	391	2996	5149	40
03-30-G4	PbPf 1210	150	23486	6615	68	2418	3702	427	0	2600	4015	0	227	1534	4662	192
03-100-H4	PbPf 1210	150.1	24901	7029	57	2919	3518	535	0	3044	3984	1	182	1689	5112	46
03-3-E7	NANP8 L9	150.1	23047	8858	0	2723	6135	0	184	2639	2429	3606	412	1513	3272	3661
03-10-F7	NANP8 L9	150.1	29716	11788	0	4025	7763	0	220	3924	2414	5230	366	2755	3362	5305
03-30-G7	NANP8 L9	150.1	24151	10072	0	2639	7433	0	198	2540	2318	5016	315	1650	3052	5055
03-100-H7	NANP8 L9	150	50815	20998	0	7795	13203	0	687	7276	4879	8156	867	5185	6514	8432
03-3-E8	NANP8 CIS43	150.1	29670	10953	0	4264	6689	0	219	4190	2636	3908	465	2632	3888	3968
03-10-F8	NANP8 CIS43	150	30159	11384	0	3763	7621	0	236	3633	2449	5066	439	2570	3168	5207
03-30-G8	NANP8 CIS43	150	23864	10289	0	2444	7845	0	168	2403	2555	5163	277	1358	3439	5215
03-100-H8	NANP8 CIS43	150	47453	18649	0	6663	11986	0	473	6361	4258	7557	552	4771	5578	7748
03-3-E9	NANP8 317	150	27253	9683	0	3734	5949	0	265	3590	2763	3065	474	2236	3853	3120
03-10-F9	NANP8 317	150	19700	7100	0	2593	4507	0	180	2538	2438	1944	263	1529	3333	1975
03-30-G9	NANP8 317	150.1	19982	6813	0	2488	4325	0	249	2336	2568	1660	338	1475	3303	1697
03-100-H9	NANP8 317	150.1	37122	11336	0	5514	5822	0	692	4929	3178	2537	715	3637	4311	2673
03-3-E10	NANP8 1210	150	21382	7977	0	2641	5336	0	161	2569	2354	2893	313	1612	3117	2935
03-10-F10	NANP8 1210	150	21272	8511	0	2731	5780	0	184	2649	2472	3206	354	1662	3249	3246
03-30-G10	NANP8 1210	150.1	23705	8221	0	2082	6139	0	147	2050	3178	2846	244	1239	3707	3031
03-100-H10	NANP8 1210	150	32569	11024	0	4478	6546	0	348	4219	3123	3334	404	3001	4176	3443
03-Well-E5	PbPf PBS	150	16979	5436	32	2013	2143	1248	2	2127	3307	0	200	1255	3960	21
03-Well-F5	PbPf PBS	150.1	23855	7513	36	2768	2885	1824	1	2916	4595	1	257	1799	5423	34
03-Well-G5	PbPf PBS	150.1	20264	7099	23	2052	2940	2084	27	2123	4946	3	151	1305	5610	33
03-Well-H5	PbPf PBS	150.1	39564	12559	62	4056	5248	3193	3	4255	8301	0	329	2875	9287	68
03-Well-E11	NANP8 PBS	150	24848	9926	0	2866	7060	0	160	2810	2390	4566	306	1834	3161	4625
03-Well-F11	NANP8 PBS	150.1	20908	8545	0	2350	6195	0	104	2335	2274	3832	214	1453	3024	3854
03-Well-G11	NANP8 PBS	150.1	20849	9418	0	1641	7777	0	83	1633	2412	5290	153	1034	2911	5320
03-Well-H11	NANP8 PBS	150.1	35671	14152	0	3811	10341	0	168	3752	3079	7153	320	2713	3902	7217

## Sheet: results viability 
		GFP+T- Events	Viability				mCherry+T- Events	Viability
03-3-E1	PbPf L9	804	64.4231		03-3-E8	NANP8 L9	3606	78.975
03-10-F1	PbPf L9	330	18.0921		03-10-F8	NANP8 L9	5230	136.482
03-30-G1	PbPf L9	465	22.3129		03-30-G8	NANP8 L9	5016	94.8204
03-100-H1	PbPf L9	909	28.4685		03-100-H8	NANP8 L9	8156	114.022
03-3-E2	PbPf CIS43	1184	94.8718		03-3-E9	NANP8 CIS43	3908	85.5891
03-10-F2	PbPf CIS43	1029	56.4145		03-10-F9	NANP8 CIS43	5066	132.203
03-30-G2	PbPf CIS43	581	27.8791		03-30-G9	NANP8 CIS43	5163	97.5992
03-100-H2	PbPf CIS43	853	26.7147		03-100-H9	NANP8 CIS43	7557	105.648
03-3-E3	PbPf 317	953	76.3622		03-3-E10	NANP8 317	3065	67.1266
03-10-F3	PbPf 317	563	30.8662		03-10-F10	NANP8 317	1944	50.7307
03-30-G3	PbPf 317	334	16.0269		03-30-G10	NANP8 317	1660	31.38
03-100-H3	PbPf 317	411	12.8719		03-100-H10	NANP8 317	2537	35.4676
03-3-E4	PbPf 1210	985	78.9263		03-3-E11	NANP8 1210	2893	63.3596
03-10-F4	PbPf 1210	1005	55.0987		03-10-F11	NANP8 1210	3206	83.6639
03-30-G4	PbPf 1210	427	20.4894		03-30-G11	NANP8 1210	2846	53.7996
03-100-H4	PbPf 1210	535	16.7554		03-100-H11	NANP8 1210	3334	46.6098
03-Well-E5	PbPf PBS	1248			03-Well-E12	NANP8 PBS	4566
	PbPf PBS	1824				NANP8 PBS	3832
	PbPf PBS	2084				NANP8 PBS	5290
	PbPf PBS	3193				NANP8 PBS	7153
			s
