# Supplementary material for: Relevance of the antibody Fc fragment and epitope valency in protection against malaria sporozoites
Source: EMBO Rep. 2026 Apr 27;27(12):3340–58. doi: 10.1038/s44319-026-00788-3 (PMC13303866; doi:10.1038/s44319-026-00788-3)
Supplement: Supplementary file 7 — Source data Fig. 6 [file 44319_2026_788_MOESM7_ESM.zip › Figure 6D/Fig 6D/MAB_0015.08_20240320_hmAb_cytotoxicityassay_NANP4 MG.xlsx]

## Sheet: raw results
Experiment Name:	MAB15.08_20240320_Cytotoxicity_NANP4_PbPf_MG
Tube Name:	Sample ID:	Volume(μL):	All Events	P2 Events	Q3-UR GFP+ TP+ Events	Q3-UL Events	Q3-LL Events	Q3-LR GFP+ TP- Events	Q1-UR mCherry+ TP+ Events	Q1-UL Events	Q1-LL Events	Q1-LR mCherry+ TP- Events	Q2-UR Events	Q2-UL Events	Q2-LL Events	Q1-LR mCherry++ TP- Events
03-3-A1	PbPf L9	150	12040	3459	24	1396	1496	543	22	1629	1808	0	184	859	2400	16
03-10-B1	PbPf L9	150.1	20342	6412	34	2223	3363	792	7	2983	3416	6	161	1180	5057	14
03-30-C1	PbPf L9	150	20908	6513	32	2228	3634	619	6	3060	3446	1	185	1087	5224	17
03-100-D1	PbPf L9	150.1	16905	5233	32	1589	2923	689	7	2086	3138	2	139	999	4082	13
03-3-A2	PbPf CIS43	150	13698	4228	27	1309	1950	942	4	1664	2560	0	135	781	3295	17
03-10-B2	PbPf CIS43	150.1	18717	6091	27	2085	2873	1106	5	2724	3362	0	170	1100	4797	24
03-30-C2	PbPf CIS43	150.1	19631	6071	54	2214	2815	988	5	2862	3204	0	233	1346	4478	14
03-100-D2	PbPf CIS43	150.1	15850	4862	45	1526	2524	767	13	1924	2925	0	117	976	3761	8
03-3-A3	PbPf 317	150	18383	5495	44	1918	2593	940	4	2485	3005	1	222	1029	4235	9
03-10-B3	PbPf 317	150.1	14991	4625	29	1441	2553	602	4	1959	2662	0	162	819	3627	17
03-30-C3	PbPf 317	150.1	16479	5254	23	1809	2796	626	19	2335	2900	0	161	988	4093	12
03-100-D3	PbPf 317	150	18016	5891	19	1481	3689	702	6	2055	3830	0	86	878	4912	15
03-3-A4	PbPf 1210	150.1	15597	4977	55	1424	2494	1004	2	1919	3055	1	138	729	4092	18
03-10-B4	PbPf 1210	150	18614	6216	43	1730	3260	1183	5	2363	3848	0	171	886	5147	12
03-30-C4	PbPf 1210	150	27304	8020	88	3326	3535	1071	13	3955	4052	0	394	2291	5306	29
03-100-D4	PbPf 1210	150.1	21755	6882	50	2114	3824	894	2	2679	4199	2	160	1413	5289	20
03-3-A5	PbPf PBS	150	14757	4977	25	1259	2311	1382	1	1688	3287	1	143	674	4146	14
03-10-B5	PbPf PBS	150.1	17257	6077	16	1548	2777	1736	12	2082	3970	13	122	749	5189	17
03-30-C5	PbPf PBS	150.1	22193	7865	36	2171	3077	2581	13	2780	5068	4	212	1258	6367	28
03-100-D5	PbPf PBS	150.1	38039	12022	92	4086	4532	3312	7	4945	7070	0	415	2907	8679	21
03-3-A7	NANP4 L9	150	19231	6184	0	2043	4141	0	100	2686	2153	1245	220	864	3827	1273
03-10-B7	NANP4 L9	150	18118	6322	0	1607	4715	0	54	2262	2315	1691	138	670	3797	1717
03-30-C7	NANP4 L9	150	20946	7223	0	1952	5271	0	217	2523	2757	1726	180	873	4406	1764
03-100-D7	NANP4 L9	150	16525	5779	0	1239	4540	0	232	1457	2387	1703	122	666	3262	1729
03-3-A8	NANP4 CIS43	150.1	14263	4548	0	1323	3225	0	45	1737	1775	991	161	594	2786	1007
03-10-B8	NANP4 CIS43	150	15354	4904	0	1387	3517	0	136	1660	1857	1251	161	681	2777	1285
03-30-C8	NANP4 CIS43	150	19845	7034	0	1721	5313	0	62	2332	2655	1985	223	779	4011	2021
03-100-D8	NANP4 CIS43	150	18708	6579	0	1388	5191	0	177	1731	2836	1835	131	781	3803	1864
03-3-A10	NANP4 317	150.2	18008	5853	0	1703	4150	0	71	2250	2236	1296	188	712	3631	1322
03-10-B10	NANP4 317	150	17642	5619	0	1857	3762	0	313	2151	2004	1151	193	892	3363	1171
03-30-C10	NANP4 317	150.1	19412	6179	0	1826	4353	0	166	2294	2371	1348	181	859	3774	1365
03-100-D10	NANP4 317	150.1	16291	5110	0	1473	3637	0	147	1808	2230	925	127	811	3233	939
03-3-A9	NANP4 1210	150.1	18659	5778	0	1676	4102	0	92	2079	2249	1358	180	858	3355	1385
03-10-B9	NANP4 1210	150.1	17329	5692	0	1408	4284	0	134	1846	2348	1364	167	646	3489	1390
03-30-C9	NANP4 1210	150.1	20491	6890	0	1780	5110	0	239	2201	2800	1650	159	867	4172	1692
03-100-D9	NANP4 1210	150.1	17992	6287	0	1340	4947	0	169	1601	2582	1935	111	738	3466	1972
03-3-A11	NANP4 PBS	150.1	18784	6155	0	1625	4530	0	86	2134	2379	1556	154	802	3620	1579
03-10-B11	NANP4 PBS	150.1	18034	6077	0	1848	4229	0	191	2269	2081	1536	169	928	3425	1555
03-30-C11	NANP4 PBS	150.1	17427	6191	0	1301	4890	0	141	1673	2411	1966	113	660	3428	1990
03-100-D11	NANP4 PBS	150	17368	6301	0	1301	5000	0	145	1605	2124	2427	146	728	2962	2465

## Sheet: results viability 
		GFP+T- Events	Viability				mCherry+T- Events	Viability
03-3-E1	PbPf L9	543	39.2909		03-3-E8	NANP4 L9	1245	80.0129
03-10-F1	PbPf L9	792	45.6221		03-10-F8	NANP4 L9	1691	110.091
03-30-G1	PbPf L9	619	23.983		03-30-G8	NANP4 L9	1726	87.7925
03-100-H1	PbPf L9	689	20.8031		03-100-H8	NANP4 L9	1703	70.1689
03-3-E2	PbPf CIS43	942	68.1621		03-3-E9	NANP4 CIS43	991	63.6889
03-10-F2	PbPf CIS43	1106	63.7097		03-10-F9	NANP4 CIS43	1251	81.4453
03-30-G2	PbPf CIS43	988	38.2797		03-30-G9	NANP4 CIS43	1985	100.966
03-100-H2	PbPf CIS43	767	23.1582		03-100-H9	NANP4 CIS43	1835	75.6077
03-3-E3	PbPf 317	940	68.0174		03-3-E10	NANP4 317	1296	83.2905
03-10-F3	PbPf 317	602	34.6774		03-10-F10	NANP4 317	1151	74.9349
03-30-G3	PbPf 317	626	24.2542		03-30-G10	NANP4 317	1348	68.5656
03-100-H3	PbPf 317	702	21.1957		03-100-H10	NANP4 317	925	38.1129
03-3-E4	PbPf 1210	1004	72.6483		03-3-E11	NANP4 1210	1358	87.2751
03-10-F4	PbPf 1210	1183	68.1452		03-10-F11	NANP4 1210	1364	88.8021
03-30-G4	PbPf 1210	1071	41.4955		03-30-G11	NANP4 1210	1650	83.9268
03-100-H4	PbPf 1210	894	26.9928		03-100-H11	NANP4 1210	1935	79.7281
03-Well-E5	PbPf PBS	1382			03-Well-E12	NANP4 PBS	1556
	PbPf PBS	1736				NANP4 PBS	1536
	PbPf PBS	2581				NANP4 PBS	1966
	PbPf PBS	3312				NANP4 PBS	2427
			s
