# Supplementary material for: Relevance of the antibody Fc fragment and epitope valency in protection against malaria sporozoites
Source: EMBO Rep. 2026 Apr 27;27(12):3340–58. doi: 10.1038/s44319-026-00788-3 (PMC13303866; doi:10.1038/s44319-026-00788-3)
Supplement: Supplementary file 7 — Source data Fig. 6 [file 44319_2026_788_MOESM7_ESM.zip › Figure 6D/Fig 6D/MAB_0015.04_20240118_hmAb_cytotoxicityassay_NANP4 MG.xlsx]

## Sheet: raw results
Experiment Name:	MAB15.04_20240118_Cytotoxicity_NANP4_PbPf_MG
Tube Name:	Sample ID:	Volume(μL):	All Events	P1 Events	P2 Events	Q3-UR GFP+ TP+ Events	Q3-UL Events	Q3-LL Events	Q3-LR GFP+ TP- Events	Q1-UR mCherry+ TP+ Events	Q1-UL Events	Q1-LL Events	Q1-LR mCherry+ TP- Events	All Events % Total	P1 % Total	P2 % Total	Q3-UR GFP+ TP+ % Total	Q3-UL % Total	Q3-LL % Total	Q3-LR GFP+ TP- % Total	Q1-UR mCherry+ TP+ % Total	Q1-UL % Total	Q1-LL % Total	Q1-LR mCherry+ TP- % Total	All Events % Parent	P1 % Parent	P2 % Parent	Q3-UR GFP+ TP+ % Parent	Q3-UL % Parent	Q3-LL % Parent	Q3-LR GFP+ TP- % Parent	Q1-UR mCherry+ TP+ % Parent	Q1-UL % Parent	Q1-LL % Parent	Q1-LR mCherry+ TP- % Parent	All Events Events/μL(V)	P1 Events/μL(V)	P2 Events/μL(V)	Q3-UR GFP+ TP+ Events/μL(V)	Q3-UL Events/μL(V)	Q3-LL Events/μL(V)	Q3-LR GFP+ TP- Events/μL(V)	Q1-UR mCherry+ TP+ Events/μL(V)	Q1-UL Events/μL(V)	Q1-LL Events/μL(V)	Q1-LR mCherry+ TP- Events/μL(V)	All Events Mean FITC-A	P1 Mean FITC-A	P2 Mean FITC-A
03-3-A1	PbPf 317	150.1	28247	1508	9507	69	3306	5372	760	5	2931	6571	0	1	0.0534	0.3366	0.0024	0.117	0.1902	0.0269	0.0002	0.1038	0.2326	0	1	0.0534	0.3366	0.0073	0.3477	0.5651	0.0799	0.0005	0.3083	0.6912	0	188.17	10.05	63.33	0.46	22.02	35.79	5.06	0.03	19.53	43.77	0	15956.4	250192	22522.9
03-10-B1	PbPf 317	150	48296	2087	17009	233	8777	7303	696	5	8185	8819	0	1	0.0432	0.3522	0.0048	0.1817	0.1512	0.0144	0.0001	0.1695	0.1826	0	1	0.0432	0.3522	0.0137	0.516	0.4294	0.0409	0.0003	0.4812	0.5185	0	321.96	13.91	113.39	1.55	58.51	48.68	4.64	0.03	54.56	58.79	0	12347.1	234180	13528.1
03-30-C1	PbPf 317	150	35382	1438	12366	71	4773	7110	412	6	4300	8060	0	1	0.0406	0.3495	0.002	0.1349	0.2009	0.0116	0.0002	0.1215	0.2278	0	1	0.0406	0.3495	0.0057	0.386	0.575	0.0333	0.0005	0.3477	0.6518	0	235.84	9.58	82.42	0.47	31.81	47.39	2.75	0.04	28.66	53.72	0	11902.7	234619	9899.7
03-100-D1	PbPf 317	150.1	54033	1901	18132	169	8838	8411	714	2	8241	9889	0	1	0.0352	0.3356	0.0031	0.1636	0.1557	0.0132	0	0.1525	0.183	0	1	0.0352	0.3356	0.0093	0.4874	0.4639	0.0394	0.0001	0.4545	0.5454	0	360.04	12.67	120.82	1.13	58.89	56.05	4.76	0.01	54.91	65.89	0	10500.4	237567	12175.3
03-3-A2	PbPf L9	150	45151	2902	18155	253	7112	8943	1847	3	6511	11641	0	1	0.0643	0.4021	0.0056	0.1575	0.1981	0.0409	0.0001	0.1442	0.2578	0	1	0.0643	0.4021	0.0139	0.3917	0.4926	0.1017	0.0002	0.3586	0.6412	0	301	19.35	121.03	1.69	47.41	59.62	12.31	0.02	43.41	77.6	0	18631.1	260372	30113.6
03-10-B2	PbPf L9	150.1	51124	2954	17334	266	7978	7786	1304	4	7484	9846	0	1	0.0578	0.3391	0.0052	0.1561	0.1523	0.0255	0.0001	0.1464	0.1926	0	1	0.0578	0.3391	0.0153	0.4603	0.4492	0.0752	0.0002	0.4318	0.568	0	340.68	19.68	115.51	1.77	53.16	51.88	8.69	0.03	49.87	65.61	0	15677.2	231066	21741.7
03-30-C2	PbPf L9	150	38205	2150	13814	160	5973	6908	773	0	5526	8288	0	1	0.0563	0.3616	0.0042	0.1563	0.1808	0.0202	0	0.1446	0.2169	0	1	0.0563	0.3616	0.0116	0.4324	0.5001	0.056	0	0.4	0.6	0	254.68	14.33	92.09	1.07	39.82	46.05	5.15	0	36.84	55.25	0	15444	230550	16717.8
03-100-D2	PbPf L9	150.1	50890	1913	17427	182	8613	7961	671	1	8094	9331	1	1	0.0376	0.3424	0.0036	0.1692	0.1564	0.0132	0	0.159	0.1834	0	1	0.0376	0.3424	0.0104	0.4942	0.4568	0.0385	0.0001	0.4645	0.5354	0.0001	339.09	12.75	116.12	1.21	57.39	53.05	4.47	0.01	53.93	62.17	0.01	11334.5	234912	12439.2
03-3-A3	PbPf CIS43	150.1	29244	1370	11678	99	3662	7272	645	2	3218	8457	1	1	0.0468	0.3993	0.0034	0.1252	0.2487	0.0221	0.0001	0.11	0.2892	0	1	0.0468	0.3993	0.0085	0.3136	0.6227	0.0552	0.0002	0.2756	0.7242	0.0001	194.86	9.13	77.82	0.66	24.4	48.46	4.3	0.01	21.44	56.35	0.01	13020.1	247229	16289.3
03-10-B3	PbPf CIS43	150	34465	1594	12594	117	4740	7163	574	0	4173	8421	0	1	0.0462	0.3654	0.0034	0.1375	0.2078	0.0167	0	0.1211	0.2443	0	1	0.0462	0.3654	0.0093	0.3764	0.5688	0.0456	0	0.3313	0.6687	0	229.7	10.62	83.94	0.78	31.59	47.74	3.83	0	27.81	56.12	0	12850.6	235368	13539.8
03-30-C3	PbPf CIS43	150.1	39987	2403	14361	132	5738	7621	870	3	5183	9173	2	1	0.0601	0.3591	0.0033	0.1435	0.1906	0.0218	0.0001	0.1296	0.2294	0.0001	1	0.0601	0.3591	0.0092	0.3996	0.5307	0.0606	0.0002	0.3609	0.6387	0.0001	266.42	16.01	95.68	0.88	38.23	50.78	5.8	0.02	34.53	61.12	0.01	16603.2	233452	16911.1
03-100-D3	PbPf CIS43	150	47513	2624	15888	161	6873	8166	688	3	6330	9555	0	1	0.0552	0.3344	0.0034	0.1447	0.1719	0.0145	0.0001	0.1332	0.2011	0	1	0.0552	0.3344	0.0101	0.4326	0.514	0.0433	0.0002	0.3984	0.6014	0	316.72	17.49	105.91	1.07	45.82	54.43	4.59	0.02	42.2	63.69	0	16295.2	228668	13583.6
03-3-A4	PbPf 1210	150	33757	1666	14301	52	4113	8978	1158	1	3378	10922	0	1	0.0494	0.4236	0.0015	0.1218	0.266	0.0343	0	0.1001	0.3235	0	1	0.0494	0.4236	0.0036	0.2876	0.6278	0.081	0.0001	0.2362	0.7637	0	225.02	11.11	95.33	0.35	27.42	59.85	7.72	0.01	22.52	72.8	0	14254.9	257400	21263.1
03-30-C4	PbPf 1210	150.1	31580	2140	11873	89	3949	6726	1109	3	3545	8325	0	1	0.0678	0.376	0.0028	0.125	0.213	0.0351	0.0001	0.1123	0.2636	0	1	0.0678	0.376	0.0075	0.3326	0.5665	0.0934	0.0003	0.2986	0.7012	0	210.34	14.25	79.08	0.59	26.3	44.8	7.39	0.02	23.61	55.45	0	18268.4	236078	24124.3
03-100-D4	PbPf 1210	150.1	39780	2380	13912	162	4828	7988	934	2	4396	9514	0	1	0.0598	0.3497	0.0041	0.1214	0.2008	0.0235	0.0001	0.1105	0.2392	0	1	0.0598	0.3497	0.0116	0.347	0.5742	0.0671	0.0001	0.316	0.6839	0	265.02	15.86	92.68	1.08	32.16	53.22	6.22	0.01	29.29	63.38	0	16502.6	233084	19560.7
03-10-B4	PbPf 1210	150.1	36853	2232	14148	109	4883	7902	1254	1	4324	9823	0	1	0.0606	0.3839	0.003	0.1325	0.2144	0.034	0	0.1173	0.2665	0	1	0.0606	0.3839	0.0077	0.3451	0.5585	0.0886	0.0001	0.3056	0.6943	0	245.59	14.87	94.28	0.73	32.54	52.66	8.36	0.01	28.82	65.46	0	16352.6	236710	23310.7
03-3-A5	PbPf PBS	150.1	30775	2215	13113	75	3805	7611	1622	11	3238	9863	1	1	0.072	0.4261	0.0024	0.1236	0.2473	0.0527	0.0004	0.1052	0.3205	0	1	0.072	0.4261	0.0057	0.2902	0.5804	0.1237	0.0008	0.2469	0.7522	0.0001	205.07	14.76	87.38	0.5	25.35	50.72	10.81	0.07	21.58	65.72	0.01	19257.6	246258	31943.3
03-10-B5	PbPf PBS	150.1	31169	2861	12271	87	3803	6335	2046	3	3429	8839	0	1	0.0918	0.3937	0.0028	0.122	0.2032	0.0656	0.0001	0.11	0.2836	0	1	0.0918	0.3937	0.0071	0.3099	0.5163	0.1667	0.0002	0.2794	0.7203	0	207.69	19.06	81.77	0.58	25.34	42.21	13.63	0.02	22.85	58.9	0	23527.7	232450	40617.4
03-30-C5	PbPf PBS	150.1	36308	3251	14230	82	4277	7367	2504	1	3729	10500	0	1	0.0895	0.3919	0.0023	0.1178	0.2029	0.069	0	0.1027	0.2892	0	1	0.0895	0.3919	0.0058	0.3006	0.5177	0.176	0.0001	0.2621	0.7379	0	241.9	21.66	94.81	0.55	28.5	49.08	16.68	0.01	24.84	69.96	0	23054.9	232490	42674.5
03-100-D5	PbPf PBS	150.1	48617	3958	17768	125	5862	8904	2877	5	5295	12468	0	1	0.0814	0.3655	0.0026	0.1206	0.1831	0.0592	0.0001	0.1089	0.2565	0	1	0.0814	0.3655	0.007	0.3299	0.5011	0.1619	0.0003	0.298	0.7017	0	323.93	26.37	118.39	0.83	39.06	59.33	19.17	0.03	35.28	83.07	0	21753.3	236459	40475.7
03-3-A10	NANP4 317	150.1	34683	76	14549	0	4680	9869	0	172	3869	7798	2710	1	0.0022	0.4195	0	0.1349	0.2845	0	0.005	0.1116	0.2248	0.0781	1	0.0022	0.4195	0	0.3217	0.6783	0	0.0118	0.2659	0.536	0.1863	231.12	0.51	96.95	0	31.19	65.76	0	1.15	25.78	51.96	18.06	1883.4	97205.9	255.4
03-10-B10	NANP4 317	150.2	43431	59	17919	0	6407	11512	0	287	5421	8490	3721	1	0.0014	0.4126	0	0.1475	0.2651	0	0.0066	0.1248	0.1955	0.0857	1	0.0014	0.4126	0	0.3576	0.6424	0	0.016	0.3025	0.4738	0.2077	289.13	0.39	119.29	0	42.65	76.64	0	1.91	36.09	56.52	24.77	2192.7	95503.7	337.5
03-30-C10	NANP4 317	150.1	45795	51	18194	0	6523	11671	0	300	5561	8612	3721	1	0.0011	0.3973	0	0.1424	0.2549	0	0.0066	0.1214	0.1881	0.0813	1	0.0011	0.3973	0	0.3585	0.6415	0	0.0165	0.3057	0.4733	0.2045	305.19	0.34	121.25	0	43.47	77.78	0	2	37.06	57.39	24.8	2263.9	86562.4	403.1
03-100-D10	NANP4 317	150.1	36217	159	15848	0	4817	11031	0	285	4084	6971	4508	1	0.0044	0.4376	0	0.133	0.3046	0	0.0079	0.1128	0.1925	0.1245	1	0.0044	0.4376	0	0.304	0.696	0	0.018	0.2577	0.4399	0.2845	241.27	1.06	105.58	0	32.09	73.49	0	1.9	27.21	46.44	30.03	3150	93934	436.7
03-3-A9	NANP4 L9	150.1	35779	62	15504	0	5015	10489	0	156	3949	9045	2354	1	0.0017	0.4333	0	0.1402	0.2932	0	0.0044	0.1104	0.2528	0.0658	1	0.0017	0.4333	0	0.3235	0.6765	0	0.0101	0.2547	0.5834	0.1518	238.43	0.41	103.32	0	33.42	69.9	0	1.04	26.32	60.28	15.69	1629.9	79573.4	220.2
03-10-B9	NANP4 L9	150.1	37854	83	15612	0	6034	9578	0	222	5121	7318	2951	1	0.0022	0.4124	0	0.1594	0.253	0	0.0059	0.1353	0.1933	0.078	1	0.0022	0.4124	0	0.3865	0.6135	0	0.0142	0.328	0.4687	0.189	252.26	0.55	104.04	0	40.21	63.83	0	1.48	34.13	48.77	19.67	2372.5	130369	310.4
03-30-C9	NANP4 L9	150.1	39717	45	16171	0	5842	10329	0	207	4924	8415	2625	1	0.0011	0.4072	0	0.1471	0.2601	0	0.0052	0.124	0.2119	0.0661	1	0.0011	0.4072	0	0.3613	0.6387	0	0.0128	0.3045	0.5204	0.1623	264.58	0.3	107.72	0	38.92	68.81	0	1.38	32.8	56.06	17.49	2004.4	106254	316.8
03-100-D9	NANP4 L9	150	43585	44	17433	0	6593	10840	0	266	5762	7962	3443	1	0.001	0.4	0	0.1513	0.2487	0	0.0061	0.1322	0.1827	0.079	1	0.001	0.4	0	0.3782	0.6218	0	0.0153	0.3305	0.4567	0.1975	290.56	0.29	116.22	0	43.95	72.26	0	1.77	38.41	53.08	22.95	2064.2	112024	355.8
03-3-A8	NANP4 CIS43	150	47134	169	20301	0	7587	12714	0	186	6178	10875	3062	1	0.0036	0.4307	0	0.161	0.2697	0	0.0039	0.1311	0.2307	0.065	1	0.0036	0.4307	0	0.3737	0.6263	0	0.0092	0.3043	0.5357	0.1508	314.19	1.13	135.32	0	50.57	84.75	0	1.24	41.18	72.49	20.41	2175	108489	248.8
03-10-B8	NANP4 CIS43	150.1	44731	43	18788	0	7906	10882	0	300	6677	8346	3465	1	0.001	0.42	0	0.1767	0.2433	0	0.0067	0.1493	0.1866	0.0775	1	0.001	0.42	0	0.4208	0.5792	0	0.016	0.3554	0.4442	0.1844	298.03	0.29	125.18	0	52.68	72.5	0	2	44.49	55.61	23.09	1789.5	86650.1	313
03-30-C8	NANP4 CIS43	150	44659	40	18963	0	7500	11463	0	363	6407	7072	5121	1	0.0009	0.4246	0	0.1679	0.2567	0	0.0081	0.1435	0.1584	0.1147	1	0.0009	0.4246	0	0.3955	0.6045	0	0.0191	0.3379	0.3729	0.2701	297.66	0.27	126.39	0	49.99	76.4	0	2.42	42.7	47.14	34.13	2034.1	130402	336.4
03-100-D8	NANP4 CIS43	150.1	45659	54	20050	0	7948	12102	0	448	6722	7773	5107	1	0.0012	0.4391	0	0.1741	0.2651	0	0.0098	0.1472	0.1702	0.1119	1	0.0012	0.4391	0	0.3964	0.6036	0	0.0223	0.3353	0.3877	0.2547	304.16	0.36	133.56	0	52.95	80.62	0	2.98	44.78	51.78	34.02	1420	107288	326.3
03-3-A11	NANP4 1210	150.1	30693	81	13395	0	3591	9804	0	129	2935	7550	2781	1	0.0026	0.4364	0	0.117	0.3194	0	0.0042	0.0956	0.246	0.0906	1	0.0026	0.4364	0	0.2681	0.7319	0	0.0096	0.2191	0.5636	0.2076	204.51	0.54	89.25	0	23.93	65.33	0	0.86	19.56	50.31	18.53	2014.9	85766.6	225.4
03-10-B11	NANP4 1210	150.1	40749	110	17123	0	5437	11686	0	198	4474	8985	3466	1	0.0027	0.4202	0	0.1334	0.2868	0	0.0049	0.1098	0.2205	0.0851	1	0.0027	0.4202	0	0.3175	0.6825	0	0.0116	0.2613	0.5247	0.2024	271.53	0.73	114.1	0	36.23	77.87	0	1.32	29.81	59.87	23.1	2237.2	121782	282.6
03-30-C11	NANP4 1210	150.1	44617	66	18796	0	6619	12177	0	274	5770	8330	4422	1	0.0015	0.4213	0	0.1484	0.2729	0	0.0061	0.1293	0.1867	0.0991	1	0.0015	0.4213	0	0.3521	0.6479	0	0.0146	0.307	0.4432	0.2353	297.32	0.44	125.25	0	44.11	81.15	0	1.83	38.45	55.51	29.47	2034.1	158337	326
03-100-D11	NANP4 1210	150.1	55857	107	23765	0	7794	15971	0	354	6648	11637	5126	1	0.0019	0.4255	0	0.1395	0.2859	0	0.0063	0.119	0.2083	0.0918	1	0.0019	0.4255	0	0.328	0.672	0	0.0149	0.2797	0.4897	0.2157	372.15	0.71	158.33	0	51.93	106.41	0	2.36	44.29	77.53	34.15	1911.3	126402	354.1
03-3-A12	NANP4 PBS	150	35533	47	15303	0	3422	11881	0	104	2791	9190	3218	1	0.0013	0.4307	0	0.0963	0.3344	0	0.0029	0.0785	0.2586	0.0906	1	0.0013	0.4307	0	0.2236	0.7764	0	0.0068	0.1824	0.6005	0.2103	236.87	0.31	102.01	0	22.81	79.2	0	0.69	18.61	61.26	21.45	1913.4	98649.6	235.1
03-10-B12	NANP4 PBS	150.1	37607	64	16036	0	4302	11734	0	151	3650	8100	4135	1	0.0017	0.4264	0	0.1144	0.312	0	0.004	0.0971	0.2154	0.11	1	0.0017	0.4264	0	0.2683	0.7317	0	0.0094	0.2276	0.5051	0.2579	250.62	0.43	106.87	0	28.67	78.2	0	1.01	24.32	53.98	27.56	2269.3	127972	247.1
03-30-C12	NANP4 PBS	150	39368	44	16624	0	4776	11848	0	141	4142	8347	3994	1	0.0011	0.4223	0	0.1213	0.301	0	0.0036	0.1052	0.212	0.1015	1	0.0011	0.4223	0	0.2873	0.7127	0	0.0085	0.2492	0.5021	0.2403	262.44	0.29	110.82	0	31.84	78.98	0	0.94	27.61	55.64	26.63	2176.7	101078	284.8
03-100-D12	NANP4 PBS	150	51174	25	20930	0	6006	14924	0	196	5315	9536	5883	1	0.0005	0.409	0	0.1174	0.2916	0	0.0038	0.1039	0.1863	0.115	1	0.0005	0.409	0	0.287	0.713	0	0.0094	0.2539	0.4556	0.2811	341.11	0.17	139.51	0	40.03	99.48	0	1.31	35.43	63.56	39.21	2381.2	129906	333
[truncated: 8 more columns]

## Sheet: results viability 
		GFP+T- Events	Viability				mCherry+T- Events	Viability
03-3-E1	PbPf 317	760	46.8557		03-3-E8	NANP4 317	2710	84.2138
03-10-F1	PbPf 317	696	34.0176		03-10-F8	NANP4 317	3721	89.9879	For the mutant XXX and 317 got mixed up!
03-30-G1	PbPf 317	412	16.4537		03-30-G8	NANP4 317	3721	93.1647
03-100-H1	PbPf 317	714	24.8175		03-100-H8	NANP4 317	4508	76.6276
03-3-E2	PbPf L9	1847	113.872		03-3-E9	NANP4 L9	2354	73.151
03-10-F2	PbPf L9	1304	63.7341		03-10-F9	NANP4 L9	2951	71.3664
03-30-G2	PbPf L9	773	30.8706		03-30-G9	NANP4 L9	2625	65.7236
03-100-H2	PbPf L9	671	23.3229		03-100-H9	NANP4 L9	3443	58.5246
03-3-E3	PbPf CIS43	645	39.7657		03-3-E10	NANP4 CIS43	3062	95.1523
03-10-F3	PbPf CIS43	574	28.0547		03-10-F10	NANP4 CIS43	3465	83.7969
03-30-G3	PbPf CIS43	870	34.7444		03-30-G10	NANP4 CIS43	5121	128.217
03-100-H3	PbPf CIS43	688	23.9138		03-100-H10	NANP4 CIS43	5107	86.8095
03-3-E4	PbPf 1210	1158	71.3933		03-3-E11	NANP4 1210	2781	86.4201
03-10-F4	PbPf 1210	1109	54.2033		03-10-F11	NANP4 1210	3466	83.821
03-30-G4	PbPf 1210	934	37.3003		03-30-G11	NANP4 1210	4422	110.716
03-100-H4	PbPf 1210	1254	43.5871		03-100-H11	NANP4 1210	5126	87.1324
03-Well-E5	PbPf PBS	1622			03-Well-E12	NANP4 PBS	3218
	PbPf PBS	2046				NANP4 PBS	4135
	PbPf PBS	2504				NANP4 PBS	3994
	PbPf PBS	2877				NANP4 PBS	5883
