# Supplementary material for: Relevance of the antibody Fc fragment and epitope valency in protection against malaria sporozoites
Source: EMBO Rep. 2026 Apr 27;27(12):3340–58. doi: 10.1038/s44319-026-00788-3 (PMC13303866; doi:10.1038/s44319-026-00788-3)
Supplement: Supplementary file 7 — Source data Fig. 6 [file 44319_2026_788_MOESM7_ESM.zip › Figure 6D/Fig 6D/MAB_0015.07_20240315_hmAb_cytotoxicityassay_NANP4 MG.xlsx]

## Sheet: raw results
Experiment Name:	MAB15.07_20240315_Cytotoxicity_NANP4_PbPf_MG
Tube Name:	Sample ID:	Volume(μL):	All Events	P2 Events	Q3-UR GFP+ TP+ Events	Q3-UL Events	Q3-LL Events	Q3-LR GFP+ TP- Events	Q1-UR mCherry+ TP+ Events	Q1-UL Events	Q1-LL Events	Q1-LR mCherry+ TP- Events	Q2-UR Events	Q2-UL Events	Q2-LL Events	Q1-LR mCherry++ TP- Events
03-3-A1	PbPf L9	150	8993	2647	14	965	1216	452	34	933	1675	5	62	905	1679	1
03-10-B1	PbPf L9	150.1	22304	6587	51	2642	3049	845	61	2578	3922	26	124	2515	3946	2
03-30-C1	PbPf L9	150	16531	4979	17	1254	3229	479	30	1198	3737	14	54	1174	3747	4
03-100-D1	PbPf L9	150	21559	6359	20	1630	4201	508	34	1593	4717	15	43	1584	4731	1
03-3-A2	PbPf CIS43	150.1	22776	6912	62	2827	2696	1327	69	2797	4020	26	163	2703	4042	4
03-10-B2	PbPf CIS43	150	24800	7690	34	2761	3667	1228	82	2659	4916	33	140	2601	4945	4
03-30-C2	PbPf CIS43	150	15916	4756	16	1180	3047	513	45	1109	3581	21	64	1090	3600	2
03-100-D2	PbPf CIS43	150	22826	6993	33	2055	4110	795	46	2007	4907	33	61	1992	4939	1
03-3-A3	PbPf 317	150	15929	5286	15	1281	3407	583	48	1215	4014	9	62	1201	4021	2
03-10-B3	PbPf 317	150.2	21439	6533	21	1889	4016	607	50	1801	4665	17	77	1774	4682	0
03-30-C3	PbPf 317	150	17669	5517	11	1266	3710	530	37	1198	4262	20	44	1191	4279	3
03-100-D3	PbPf 317	150	23147	6533	18	1993	3825	697	23	1962	4534	14	52	1933	4547	1
03-3-A4	PbPf 1210	150.1	16243	5370	25	1131	3242	972	42	1087	4223	18	55	1074	4240	1
03-10-B4	PbPf 1210	150.1	18635	6026	31	1409	3612	974	35	1366	4584	41	56	1345	4620	5
03-30-C4	PbPf 1210	150	18136	5445	17	1233	3645	550	31	1188	4199	27	45	1174	4217	9
03-100-D4	PbPf 1210	150	21007	5746	16	1408	3649	673	23	1389	4308	26	35	1377	4299	35
03-3-A5	PbPf PBS	150	14425	5125	10	1036	2819	1260	39	983	4075	28	49	973	4096	7
03-10-B5	PbPf PBS	150.1	19464	6725	24	1750	3264	1687	52	1685	4931	57	75	1662	4986	2
03-30-C5	PbPf PBS	150	18318	6363	16	1333	3158	1856	37	1277	4998	51	55	1259	5045	4
03-100-D5	PbPf PBS	150	31553	9997	65	3073	4074	2785	88	3023	6827	59	104	3007	6876	10
03-3-A7	NANP4 L9	150.1	18479	6385	0	658	5727	0	69	572	3814	1930	78	563	3819	1925
03-10-B7	NANP4 L9	150.1	18416	6564	0	921	5643	0	97	809	3430	2228	72	834	3446	2212
03-30-C7	NANP4 L9	150.2	20734	7198	0	965	6233	0	132	794	4140	2132	115	811	4153	2119
03-100-D7	NANP4 L9	150.1	21931	7415	0	1247	6168	0	80	1152	4431	1752	101	1131	3819	2364
03-3-A8	NANP4 CIS43	150	14555	5130	0	929	4201	0	68	840	2809	1413	87	821	2815	1407
03-10-B8	NANP4 CIS43	150.1	20717	7262	0	1679	5583	0	117	1504	3811	1830	151	1470	3821	1820
03-30-C8	NANP4 CIS43	150	20792	7233	0	1401	5832	0	104	1269	3806	2054	112	1261	3818	2042
03-100-D8	NANP4 CIS43	150.1	25399	8149	0	1906	6243	0	219	1654	3921	2355	115	1758	3950	2326
03-3-A9	NANP4 1210	150	19872	6957	0	1242	5715	0	91	1123	3882	1861	80	1134	3893	1850
03-10-B9	NANP4 1210	150	23572	8343	0	1810	6533	0	123	1647	4460	2113	164	1606	4474	2099
03-30-C9	NANP4 1210	150.2	17587	6125	0	1121	5004	0	90	999	3096	1940	80	1009	3112	1924
03-100-D9	NANP4 1210	150	25718	8589	0	1859	6730	0	139	1693	4401	2356	123	1709	4417	2340
03-3-A10	NANP4 317	150.1	16752	5712	0	899	4813	0	97	776	3285	1554	94	779	3299	1540
03-10-B10	NANP4 317	150.1	23785	8068	0	1671	6397	0	113	1508	4708	1739	126	1495	4723	1724
03-30-C10	NANP4 317	150	22232	7546	0	1412	6134	0	102	1267	4376	1801	99	1270	4391	1786
03-100-D10	NANP4 317	150.1	23526	6786	0	1261	5525	0	38	1204	4388	1156	51	1191	4093	1451
03-3-A11	NANP4 PBS	150	16428	6042	0	761	5281	0	51	685	3348	1958	53	683	3359	1947
03-10-B11	NANP4 PBS	150	26143	9218	0	1644	7574	0	169	1442	4807	2800	114	1497	4820	2787
03-30-C11	NANP4 PBS	150	26220	9393	0	1887	7506	0	120	1728	4429	3116	124	1724	4439	3106
03-100-D11	NANP4 PBS	150.1	26281	8731	0	1931	6800	0	126	1787	4306	2512	111	1802	3569	3249

## Sheet: results viability 
		GFP+T- Events	Viability				mCherry+T- Events	Viability
03-3-E1	PbPf L9	452	35.873		03-3-E8	NANP4 L9	1925	98.8701
03-10-F1	PbPf L9	845	50.0889		03-10-F8	NANP4 L9	2212	79.3685
03-30-G1	PbPf L9	479	25.8082		03-30-G8	NANP4 L9	2119	68.2228
03-100-H1	PbPf L9	508	18.2406		03-100-H8	NANP4 L9	2364	72.7608
03-3-E2	PbPf CIS43	1327	105.317		03-3-E9	NANP4 CIS43	1407	72.265
03-10-F2	PbPf CIS43	1228	72.7919		03-10-F9	NANP4 CIS43	1820	65.3032
03-30-G2	PbPf CIS43	513	27.6401		03-30-G9	NANP4 CIS43	2042	65.7437
03-100-H2	PbPf CIS43	795	28.5458		03-100-H9	NANP4 CIS43	2326	71.5913
03-3-E3	PbPf 317	583	46.2698		03-3-E10	NANP4 1210	1850	95.018
03-10-F3	PbPf 317	607	35.981		03-10-F10	NANP4 1210	2099	75.314
03-30-G3	PbPf 317	530	28.556		03-30-G10	NANP4 1210	1924	61.9446
03-100-H3	PbPf 317	697	25.0269		03-100-H10	NANP4 1210	2340	72.0222
03-3-E4	PbPf 1210	972	77.1429		03-3-E11	NANP4 317	1540	79.096
03-10-F4	PbPf 1210	974	57.7356		03-10-F11	NANP4 317	1724	61.8586
03-30-G4	PbPf 1210	550	29.6336		03-30-G11	NANP4 317	1786	57.5016
03-100-H4	PbPf 1210	673	24.1652		03-100-H11	NANP4 317	1451	44.6599
03-Well-E5	PbPf PBS	1260			03-Well-E12	NANP4 PBS	1947
	PbPf PBS	1687				NANP4 PBS	2787
	PbPf PBS	1856				NANP4 PBS	3106
	PbPf PBS	2785				NANP4 PBS	3249
			s
